# Supplementary material for: 5-(3-Chloro­phen­ylsulfan­yl)-1-methyl-3-trifluoro­methyl-1H-pyrazole-4-carbaldehyde O-[(2-chloro-1,3-thia­zol-5-yl)meth­yl]oxime
Source: Acta Crystallogr Sect E Struct Rep Online. 2011 Dec 17;68(Pt 1):o155. doi: 10.1107/S160053681105358X (PMC3254498; doi:10.1107/S160053681105358X)
Supplement: Supplementary file 1 [file e-68-0o155-sup1.cif]

##############################################################################
#                                                                            #
# This CIF contains the data in a paper accepted for publication in          #
# Acta Crystallographica Section E. It conforms to the requirements of       #
# Notes for Authors for Acta Crystallographica Section E, and has been       #
# peer reviewed under the auspices of the IUCr Commission on Journals.       #
#                                                                            #
# Full details of the Crystallographic Information File format               #
# are given in the paper "The Crystallographic Information File (CIF):       #
# a New Standard Archive File for Crystallography" by S. R. Hall, F. H.      #
# Allen and I. D. Brown [Acta Cryst. (1991), A47, 655-685].                  #
#                                                                            #
# The current version of the core CIF dictionary is obtainable from          #
# ftp://ftp.iucr.org/pub/cif_core.dic.                                       #
#                                                                            #
# Software is freely available for graphical display of the structure(s)     #
# in this CIF. For information consult the CIF software page                 #
# http://www.iucr.org/resources/cif/software.                                #
#                                                                            #
# This file may be used for bona fide research purposes within the           #
# scientific community so long as proper attribution is given to the journal # 
# article from which it was obtained.                                        #
#                                                                            #
##############################################################################
data_global
_audit_creation_method     'SHELXL-97'
_journal_date_recd_electronic     2011-10-17
_journal_date_accepted     2011-12-12
_journal_name_full     'Acta Crystallographica, Section E'
_journal_year     2012
_journal_volume     68
_journal_issue      1
_journal_page_first     o155
_journal_page_last     o155
_journal_paper_category     QO
_journal_paper_doi     10.1107/S160053681105358X
_journal_coeditor_code     AA2035
_publ_contact_author_name     'Jian-Xin Fang'
_publ_contact_author_address
;
State Key Laboratory and Institute of Elemento-Organic Chemistry
Nankai University
Tianjin 300071
People's Republic of China
;
_publ_contact_author_email     'daihong_2001@yahoo.com.cn'
_publ_contact_author_fax     ?
_publ_contact_author_phone     ?
_publ_section_title
;\
5-(3-Chlorophenylsulfanyl)-1-methyl-3-trifluoromethyl-1<i>H</i>-pyrazole-4-\
carbaldehyde <i>O</i>-[(2-chloro-1,3-thiazol-5-yl)methyl]oxime
;
loop_
    _publ_author_name
    _publ_author_footnote
    _publ_author_address
    'Dai, Hong' .
;
College of Chemistry and Chemical Engineering
Nantong University,
Nantong 226019
People's Republic of China
and  State Key Laboratory and Institute of Elemento-Organic Chemistry
Nankai University
Tianjin 300071
People's Republic of China
;
    'Li, Shuang' .
;
College of Chemistry and Chemical Engineering
Nantong University,
Nantong 226019
People's Republic of China
;
    'Luo, Kun-Peng' .
;
College of Chemistry and Chemical Engineering
Nantong University,
Nantong 226019
People's Republic of China
;
    'Fang, Jian-Xin' .
;
State Key Laboratory and Institute of Elemento-Organic Chemistry
Nankai University
Tianjin 300071
People's Republic of China
;
    'Shi, Yu-Jun' .
;
College of Chemistry and Chemical Engineering
Nantong University,
Nantong 226019
People's Republic of China
;
data_I
_chemical_name_systematic
;
5-(3-Chlorophenylsulfanyl)-1-methyl-3-trifluoromethyl-1<i>H</i>-pyrazole-4-
carbaldehyde <i>O</i>-[(2-chloro-1,3-thiazol-5-yl)methyl]oxime
;
_chemical_name_common     ?
_chemical_formula_moiety     'C16 H11 Cl2 F3 N4 O S2'
_chemical_formula_sum     'C16 H11 Cl2 F3 N4 O S2'
_chemical_formula_iupac     'C16 H11 Cl2 F3 N4 O S2'
_chemical_formula_weight     467.31
_chemical_melting_point     ?
_symmetry_cell_setting     monoclinic
_symmetry_space_group_name_H-M     'P 21/n'
_symmetry_space_group_name_Hall     '-P 2yn'
loop_
    _symmetry_equiv_pos_as_xyz
    'x, y, z'
    '-x+1/2, y+1/2, -z+1/2'
    '-x, -y, -z'
    'x-1/2, -y-1/2, z-1/2'
_cell_length_a     12.328(3)
_cell_length_b     12.787(3)
_cell_length_c     13.139(3)
_cell_angle_alpha     90.00
_cell_angle_beta     110.16(3)
_cell_angle_gamma     90.00
_cell_volume     1944.3(9)
_cell_formula_units_Z     4
_cell_measurement_reflns_used     5433
_cell_measurement_theta_min     1.593
_cell_measurement_theta_max     27.212
_cell_measurement_temperature     113(2)
_exptl_crystal_description     prism
_exptl_crystal_colour     Colourless
_exptl_crystal_size_max     0.20
_exptl_crystal_size_mid     0.16
_exptl_crystal_size_min     0.10
_exptl_crystal_density_diffrn     1.597
_exptl_crystal_density_meas     ?
_exptl_crystal_density_method     'not measured'
_exptl_crystal_F_000     944
_exptl_absorpt_coefficient_mu     0.592
_exptl_absorpt_correction_type     multi-scan
_exptl_absorpt_process_details     '(CrystalClear; Rigaku, 2008)'
_exptl_absorpt_correction_T_min     0.8908
_exptl_absorpt_correction_T_max     0.9432
_exptl_special_details
;
;
_diffrn_ambient_temperature     113(2)
_diffrn_radiation_type     MoK\a
_diffrn_radiation_wavelength     0.71073
_diffrn_radiation_source     'rotating anode'
_diffrn_radiation_monochromator     confocal
_diffrn_measurement_device_type     'Rigaku Saturn'
_diffrn_measurement_method     '\w scans'
_diffrn_detector_area_resol_mean     ?
_diffrn_reflns_number     9881
_diffrn_reflns_av_R_equivalents     0.1155
_diffrn_reflns_av_sigmaI/netI     0.0638
_diffrn_reflns_theta_min     1.95
_diffrn_reflns_theta_max     25.02
_diffrn_reflns_theta_full     25.02
_diffrn_measured_fraction_theta_max     0.965
_diffrn_measured_fraction_theta_full     0.965
_diffrn_reflns_limit_h_min     -11
_diffrn_reflns_limit_h_max     14
_diffrn_reflns_limit_k_min     -15
_diffrn_reflns_limit_k_max     14
_diffrn_reflns_limit_l_min     -15
_diffrn_reflns_limit_l_max     15
_diffrn_standards_number     0
_diffrn_standards_interval_count     0
_diffrn_standards_interval_time     0
_diffrn_standards_decay_%     0
_refine_special_details
;
Refinement of <i>F</i>^2^ against ALL reflections. The weighted <i>R</i>-factor
<i>wR</i> and goodness of fit <i>S</i> are based on <i>F</i>^2^, conventional
<i>R</i>-factors <i>R</i> are based on <i>F</i>, with <i>F</i> set to zero for
negative <i>F</i>^2^. The threshold expression of <i>F</i>^2^ >
\s(<i>F</i>^2^) is used only for calculating <i>R</i>-factors(gt) <i>etc</i>.
and is not relevant to the choice of reflections for refinement.
<i>R</i>-factors based on <i>F</i>^2^ are statistically about twice as large
as those based on <i>F</i>, and <i>R</i>- factors based on ALL data will be
even larger.
;
_reflns_number_total     3309
_reflns_number_gt     2725
_reflns_threshold_expression     I>2sigma(I)
_refine_ls_structure_factor_coef     Fsqd
_refine_ls_matrix_type     full
_refine_ls_R_factor_all     0.1045
_refine_ls_R_factor_gt     0.0878
_refine_ls_wR_factor_gt     0.2292
_refine_ls_wR_factor_ref     0.2725
_refine_ls_goodness_of_fit_ref     1.097
_refine_ls_restrained_S_all     1.097
_refine_ls_number_reflns     3309
_refine_ls_number_parameters     254
_refine_ls_number_restraints     0
_refine_ls_hydrogen_treatment     constr
_refine_ls_weighting_scheme     calc
_refine_ls_weighting_details
                    'calc w=1/[\s^2^(Fo^2^)+(0.2P)^2^] where P=(Fo^2^+2Fc^2^)/3'
_atom_sites_solution_hydrogens     geom
_atom_sites_solution_primary     direct
_atom_sites_solution_secondary     difmap
_refine_ls_shift/su_max     0.001
_refine_ls_shift/su_mean     0.000
_refine_diff_density_max     0.806
_refine_diff_density_min     -0.940
_refine_ls_extinction_method     none
_refine_ls_extinction_coef     ?
loop_
    _atom_type_symbol
    _atom_type_description
    _atom_type_scat_dispersion_real
    _atom_type_scat_dispersion_imag
    _atom_type_scat_source
    'C' 'C' 0.0033 0.0016
                         'International Tables Vol C Tables 4.2.6.8 and 6.1.1.4'
    'H' 'H' 0.0000 0.0000
                         'International Tables Vol C Tables 4.2.6.8 and 6.1.1.4'
    'N' 'N' 0.0061 0.0033
                         'International Tables Vol C Tables 4.2.6.8 and 6.1.1.4'
    'O' 'O' 0.0106 0.0060
                         'International Tables Vol C Tables 4.2.6.8 and 6.1.1.4'
    'F' 'F' 0.0171 0.0103
                         'International Tables Vol C Tables 4.2.6.8 and 6.1.1.4'
    'S' 'S' 0.1246 0.1234
                         'International Tables Vol C Tables 4.2.6.8 and 6.1.1.4'
    'Cl' 'Cl' 0.1484 0.1585
                         'International Tables Vol C Tables 4.2.6.8 and 6.1.1.4'
_computing_data_collection     'CrystalClear (Rigaku, 2008)'
_computing_cell_refinement     'CrystalClear (Rigaku, 2008)'
_computing_data_reduction     'CrystalClear (Rigaku, 2008)'
_computing_structure_solution     'SHELXS97 (Sheldrick, 2008)'
_computing_structure_refinement     'SHELXL97 (Sheldrick, 2008)'
_computing_molecular_graphics     'SHELXTL (Sheldrick, 2008)'
_computing_publication_material     'SHELXTL (Sheldrick, 2008)'
loop_
    _atom_site_type_symbol
    _atom_site_label
    _atom_site_fract_x
    _atom_site_fract_y
    _atom_site_fract_z
    _atom_site_U_iso_or_equiv
    _atom_site_adp_type
    _atom_site_calc_flag
    _atom_site_refinement_flags
    _atom_site_occupancy
    _atom_site_symmetry_multiplicity
    _atom_site_disorder_assembly
    _atom_site_disorder_group
    Cl Cl1 0.01343(10) 0.94499(10) 0.66778(11) 0.0519(5) Uani d . 1 1 . .
    Cl Cl2 0.57227(10) 0.80206(10) 0.00569(10) 0.0483(4) Uani d . 1 1 . .
    S S1 0.36532(9) 1.11017(8) 0.55348(9) 0.0348(4) Uani d . 1 1 . .
    S S2 0.38132(9) 0.80301(8) 0.09658(8) 0.0334(4) Uani d . 1 1 . .
    F F1 0.2428(2) 0.69627(18) 0.3650(2) 0.0403(7) Uani d . 1 1 . .
    F F2 0.3861(2) 0.62954(18) 0.49260(18) 0.0396(7) Uani d . 1 1 . .
    F F3 0.4134(2) 0.70073(18) 0.3550(2) 0.0388(7) Uani d . 1 1 . .
    O O1 0.1746(3) 0.9511(2) 0.1630(2) 0.0351(7) Uani d . 1 1 . .
    N N1 0.4428(3) 0.9119(3) 0.6202(2) 0.0280(7) Uani d . 1 1 . .
    N N2 0.4393(3) 0.8114(2) 0.5871(3) 0.0293(8) Uani d . 1 1 . .
    N N3 0.2447(3) 0.8956(2) 0.2545(3) 0.0312(8) Uani d . 1 1 . .
    N N4 0.3842(3) 0.9182(3) -0.0643(3) 0.0402(9) Uani d . 1 1 . .
    C C1 0.3548(3) 0.7100(3) 0.4235(3) 0.0305(9) Uani d . 1 1 . .
    C C2 0.3752(3) 0.8122(3) 0.4828(3) 0.0283(9) Uani d . 1 1 . .
    C C3 0.3354(3) 0.9140(3) 0.4454(3) 0.0279(8) Uani d . 1 1 . .
    C C4 0.3791(3) 0.9760(3) 0.5370(3) 0.0285(8) Uani d . 1 1 . .
    C C5 0.5030(4) 0.9391(3) 0.7338(3) 0.0381(10) Uani d . 1 1 . .
    H H5A 0.4487 0.9410 0.7714 0.057 Uiso calc R 1 1 . .
    H H5B 0.5386 1.0065 0.7379 0.057 Uiso calc R 1 1 . .
    H H5C 0.5613 0.8876 0.7666 0.057 Uiso calc R 1 1 . .
    C C6 0.2689(3) 1.1125(3) 0.6278(3) 0.0310(9) Uani d . 1 1 . .
    C C7 0.2734(4) 1.2006(3) 0.6906(3) 0.0348(10) Uani d . 1 1 . .
    H H7 0.3280 1.2526 0.6967 0.042 Uiso calc R 1 1 . .
    C C8 0.1934(4) 1.2099(3) 0.7451(4) 0.0405(11) Uani d . 1 1 . .
    H H8 0.1950 1.2690 0.7869 0.049 Uiso calc R 1 1 . .
    C C9 0.1125(4) 1.1326(3) 0.7376(3) 0.0397(10) Uani d . 1 1 . .
    H H9 0.0596 1.1389 0.7734 0.048 Uiso calc R 1 1 . .
    C C10 0.1127(4) 1.0458(3) 0.6753(3) 0.0345(9) Uani d . 1 1 . .
    C C11 0.1877(3) 1.0346(3) 0.6185(3) 0.0328(9) Uani d . 1 1 . .
    H H11 0.1839 0.9763 0.5750 0.039 Uiso calc R 1 1 . .
    C C12 0.2648(3) 0.9524(3) 0.3388(3) 0.0308(9) Uani d . 1 1 . .
    H H12 0.2339 1.0195 0.3321 0.037 Uiso calc R 1 1 . .
    C C13 0.1586(4) 0.8867(3) 0.0688(3) 0.0351(10) Uani d . 1 1 . .
    H H13A 0.0938 0.9134 0.0089 0.042 Uiso calc R 1 1 . .
    H H13B 0.1397 0.8161 0.0841 0.042 Uiso calc R 1 1 . .
    C C14 0.2639(3) 0.8834(3) 0.0357(3) 0.0302(9) Uani d . 1 1 . .
    C C15 0.2824(4) 0.9380(3) -0.0462(3) 0.0360(10) Uani d . 1 1 . .
    H H15 0.2288 0.9862 -0.0877 0.043 Uiso calc R 1 1 . .
    C C16 0.4424(4) 0.8484(3) 0.0046(3) 0.0355(10) Uani d . 1 1 . .
loop_
    _atom_site_aniso_label
    _atom_site_aniso_U_11
    _atom_site_aniso_U_22
    _atom_site_aniso_U_33
    _atom_site_aniso_U_12
    _atom_site_aniso_U_13
    _atom_site_aniso_U_23
    Cl1 0.0347(7) 0.0614(8) 0.0707(9) -0.0063(5) 0.0322(6) -0.0026(5)
    Cl2 0.0299(7) 0.0728(9) 0.0460(7) 0.0030(5) 0.0179(5) -0.0001(5)
    S1 0.0347(7) 0.0345(6) 0.0437(7) -0.0039(4) 0.0244(5) -0.0030(4)
    S2 0.0270(7) 0.0436(7) 0.0312(7) 0.0031(4) 0.0119(5) 0.0028(4)
    F1 0.0242(13) 0.0447(14) 0.0503(15) -0.0077(9) 0.0109(11) -0.0058(10)
    F2 0.0461(16) 0.0323(12) 0.0411(14) 0.0024(10) 0.0161(12) 0.0052(9)
    F3 0.0392(15) 0.0408(13) 0.0442(14) -0.0027(10) 0.0244(12) -0.0076(10)
    O1 0.0342(16) 0.0420(15) 0.0284(14) 0.0115(11) 0.0100(12) 0.0036(11)
    N1 0.0197(16) 0.0392(17) 0.0297(17) -0.0036(13) 0.0143(13) -0.0025(13)
    N2 0.0219(17) 0.0339(17) 0.0336(18) -0.0021(12) 0.0115(14) -0.0001(13)
    N3 0.0263(18) 0.0370(18) 0.0319(17) 0.0058(13) 0.0120(14) 0.0054(13)
    N4 0.036(2) 0.054(2) 0.0329(19) -0.0050(17) 0.0147(16) 0.0029(17)
    C1 0.022(2) 0.040(2) 0.033(2) 0.0003(15) 0.0145(16) 0.0024(16)
    C2 0.0200(19) 0.037(2) 0.032(2) -0.0028(14) 0.0142(16) -0.0006(15)
    C3 0.0203(19) 0.0370(19) 0.032(2) -0.0006(14) 0.0160(16) 0.0011(15)
    C4 0.0191(18) 0.040(2) 0.034(2) -0.0026(15) 0.0190(16) -0.0001(15)
    C5 0.031(2) 0.048(2) 0.035(2) -0.0055(17) 0.0110(18) -0.0068(18)
    C6 0.026(2) 0.040(2) 0.0281(19) 0.0018(15) 0.0111(16) 0.0017(15)
    C7 0.036(2) 0.035(2) 0.036(2) 0.0047(15) 0.016(2) 0.0016(15)
    C8 0.042(3) 0.047(2) 0.036(2) 0.0157(19) 0.019(2) -0.0039(18)
    C9 0.033(2) 0.056(3) 0.035(2) 0.0158(19) 0.0181(19) 0.0011(19)
    C10 0.024(2) 0.046(2) 0.036(2) 0.0040(16) 0.0134(17) 0.0046(17)
    C11 0.026(2) 0.041(2) 0.033(2) 0.0066(16) 0.0125(17) 0.0007(16)
    C12 0.025(2) 0.036(2) 0.035(2) 0.0039(15) 0.0158(17) 0.0010(15)
    C13 0.029(2) 0.047(2) 0.029(2) 0.0040(16) 0.0098(17) 0.0009(16)
    C14 0.0233(19) 0.038(2) 0.0286(19) 0.0009(15) 0.0077(16) -0.0017(15)
    C15 0.033(2) 0.040(2) 0.034(2) 0.0066(16) 0.0105(18) 0.0056(16)
    C16 0.030(2) 0.047(2) 0.031(2) -0.0041(17) 0.0120(17) -0.0030(17)
_geom_special_details
;
All s.u.'s (except the s.u. in the dihedral angle between two l.s. planes)
are estimated using the full covariance matrix. The cell s.u.'s are taken
into account individually in the estimation of s.u.'s in distances, angles
and torsion angles; correlations between s.u.'s in cell parameters are only
used when they are defined by crystal symmetry. An approximate (isotropic)
treatment of cell s.u.'s is used for estimating s.u.'s involving l.s.
planes.
;
loop_
    _geom_bond_atom_site_label_1
    _geom_bond_atom_site_label_2
    _geom_bond_site_symmetry_2
    _geom_bond_distance
    _geom_bond_publ_flag
    Cl1 C10 . 1.756(4) ?
    Cl2 C16 . 1.703(4) ?
    S1 C4 . 1.744(4) ?
    S1 C6 . 1.780(4) ?
    S2 C16 . 1.729(4) ?
    S2 C14 . 1.730(4) ?
    F1 C1 . 1.341(5) ?
    F2 C1 . 1.338(5) ?
    F3 C1 . 1.339(5) ?
    O1 N3 . 1.407(4) ?
    O1 C13 . 1.442(5) ?
    N1 N2 . 1.352(5) ?
    N1 C4 . 1.376(5) ?
    N1 C5 . 1.461(5) ?
    N2 C2 . 1.325(5) ?
    N3 C12 . 1.275(5) ?
    N4 C16 . 1.298(6) ?
    N4 C15 . 1.379(6) ?
    C1 C2 . 1.497(5) ?
    C2 C3 . 1.418(5) ?
    C3 C4 . 1.386(5) ?
    C3 C12 . 1.456(5) ?
    C5 H5A . 0.9600 ?
    C5 H5B . 0.9600 ?
    C5 H5C . 0.9600 ?
    C6 C7 . 1.386(6) ?
    C6 C11 . 1.387(6) ?
    C7 C8 . 1.409(6) ?
    C7 H7 . 0.9300 ?
    C8 C9 . 1.383(7) ?
    C8 H8 . 0.9300 ?
    C9 C10 . 1.380(6) ?
    C9 H9 . 0.9300 ?
    C10 C11 . 1.382(6) ?
    C11 H11 . 0.9300 ?
    C12 H12 . 0.9300 ?
    C13 C14 . 1.505(6) ?
    C13 H13A . 0.9700 ?
    C13 H13B . 0.9700 ?
    C14 C15 . 1.366(6) ?
    C15 H15 . 0.9300 ?
loop_
    _geom_angle_atom_site_label_1
    _geom_angle_atom_site_label_2
    _geom_angle_atom_site_label_3
    _geom_angle_site_symmetry_1
    _geom_angle_site_symmetry_3
    _geom_angle
    _geom_angle_publ_flag
    C4 S1 C6 . . 101.37(18) ?
    C16 S2 C14 . . 88.5(2) ?
    N3 O1 C13 . . 107.9(3) ?
    N2 N1 C4 . . 111.4(3) ?
    N2 N1 C5 . . 120.2(3) ?
    C4 N1 C5 . . 128.3(3) ?
    C2 N2 N1 . . 105.5(3) ?
    C12 N3 O1 . . 109.5(3) ?
    C16 N4 C15 . . 108.8(4) ?
    F2 C1 F3 . . 107.0(3) ?
    F2 C1 F1 . . 106.7(3) ?
    F3 C1 F1 . . 106.9(3) ?
    F2 C1 C2 . . 111.1(3) ?
    F3 C1 C2 . . 113.3(3) ?
    F1 C1 C2 . . 111.6(3) ?
    N2 C2 C3 . . 112.2(3) ?
    N2 C2 C1 . . 117.7(3) ?
    C3 C2 C1 . . 130.1(4) ?
    C4 C3 C2 . . 103.9(3) ?
    C4 C3 C12 . . 124.5(4) ?
    C2 C3 C12 . . 131.6(3) ?
    N1 C4 C3 . . 107.0(3) ?
    N1 C4 S1 . . 122.7(3) ?
    C3 C4 S1 . . 130.2(3) ?
    N1 C5 H5A . . 109.5 ?
    N1 C5 H5B . . 109.5 ?
    H5A C5 H5B . . 109.5 ?
    N1 C5 H5C . . 109.5 ?
    H5A C5 H5C . . 109.5 ?
    H5B C5 H5C . . 109.5 ?
    C7 C6 C11 . . 121.0(4) ?
    C7 C6 S1 . . 116.3(3) ?
    C11 C6 S1 . . 122.5(3) ?
    C6 C7 C8 . . 118.7(4) ?
    C6 C7 H7 . . 120.7 ?
    C8 C7 H7 . . 120.7 ?
    C9 C8 C7 . . 121.1(4) ?
    C9 C8 H8 . . 119.4 ?
    C7 C8 H8 . . 119.4 ?
    C10 C9 C8 . . 117.9(4) ?
    C10 C9 H9 . . 121.0 ?
    C8 C9 H9 . . 121.0 ?
    C9 C10 C11 . . 122.8(4) ?
    C9 C10 Cl1 . . 118.7(3) ?
    C11 C10 Cl1 . . 118.5(3) ?
    C10 C11 C6 . . 118.4(4) ?
    C10 C11 H11 . . 120.8 ?
    C6 C11 H11 . . 120.8 ?
    N3 C12 C3 . . 121.1(4) ?
    N3 C12 H12 . . 119.5 ?
    C3 C12 H12 . . 119.5 ?
    O1 C13 C14 . . 112.8(3) ?
    O1 C13 H13A . . 109.0 ?
    C14 C13 H13A . . 109.0 ?
    O1 C13 H13B . . 109.0 ?
    C14 C13 H13B . . 109.0 ?
    H13A C13 H13B . . 107.8 ?
    C15 C14 C13 . . 127.5(4) ?
    C15 C14 S2 . . 109.1(3) ?
    C13 C14 S2 . . 123.4(3) ?
    C14 C15 N4 . . 116.8(4) ?
    C14 C15 H15 . . 121.6 ?
    N4 C15 H15 . . 121.6 ?
    N4 C16 Cl2 . . 122.5(3) ?
    N4 C16 S2 . . 116.7(3) ?
    Cl2 C16 S2 . . 120.8(3) ?
loop_
    _geom_torsion_atom_site_label_1
    _geom_torsion_atom_site_label_2
    _geom_torsion_atom_site_label_3
    _geom_torsion_atom_site_label_4
    _geom_torsion_site_symmetry_1
    _geom_torsion_site_symmetry_2
    _geom_torsion_site_symmetry_3
    _geom_torsion_site_symmetry_4
    _geom_torsion
    _geom_torsion_publ_flag
    C4 N1 N2 C2 . . . . 1.0(4) ?
    C5 N1 N2 C2 . . . . 177.4(3) ?
    C13 O1 N3 C12 . . . . 177.1(3) ?
    N1 N2 C2 C3 . . . . 0.1(4) ?
    N1 N2 C2 C1 . . . . -179.5(3) ?
    F2 C1 C2 N2 . . . . 13.1(5) ?
    F3 C1 C2 N2 . . . . -107.4(4) ?
    F1 C1 C2 N2 . . . . 131.9(4) ?
    F2 C1 C2 C3 . . . . -166.4(4) ?
    F3 C1 C2 C3 . . . . 73.2(5) ?
    F1 C1 C2 C3 . . . . -47.5(5) ?
    N2 C2 C3 C4 . . . . -1.1(4) ?
    C1 C2 C3 C4 . . . . 178.4(4) ?
    N2 C2 C3 C12 . . . . 179.3(4) ?
    C1 C2 C3 C12 . . . . -1.3(7) ?
    N2 N1 C4 C3 . . . . -1.7(4) ?
    C5 N1 C4 C3 . . . . -177.7(4) ?
    N2 N1 C4 S1 . . . . 179.5(3) ?
    C5 N1 C4 S1 . . . . 3.5(5) ?
    C2 C3 C4 N1 . . . . 1.6(4) ?
    C12 C3 C4 N1 . . . . -178.7(3) ?
    C2 C3 C4 S1 . . . . -179.7(3) ?
    C12 C3 C4 S1 . . . . 0.0(6) ?
    C6 S1 C4 N1 . . . . -74.0(3) ?
    C6 S1 C4 C3 . . . . 107.5(4) ?
    C4 S1 C6 C7 . . . . 155.6(3) ?
    C4 S1 C6 C11 . . . . -28.8(4) ?
    C11 C6 C7 C8 . . . . 0.0(6) ?
    S1 C6 C7 C8 . . . . 175.6(3) ?
    C6 C7 C8 C9 . . . . 0.7(6) ?
    C7 C8 C9 C10 . . . . 0.2(6) ?
    C8 C9 C10 C11 . . . . -1.8(6) ?
    C8 C9 C10 Cl1 . . . . 178.2(3) ?
    C9 C10 C11 C6 . . . . 2.4(6) ?
    Cl1 C10 C11 C6 . . . . -177.6(3) ?
    C7 C6 C11 C10 . . . . -1.4(6) ?
    S1 C6 C11 C10 . . . . -176.8(3) ?
    O1 N3 C12 C3 . . . . 179.8(3) ?
    C4 C3 C12 N3 . . . . 167.3(4) ?
    C2 C3 C12 N3 . . . . -13.1(7) ?
    N3 O1 C13 C14 . . . . -75.3(4) ?
    O1 C13 C14 C15 . . . . -100.8(5) ?
    O1 C13 C14 S2 . . . . 81.4(4) ?
    C16 S2 C14 C15 . . . . -1.1(3) ?
    C16 S2 C14 C13 . . . . 177.0(4) ?
    C13 C14 C15 N4 . . . . -177.1(4) ?
    S2 C14 C15 N4 . . . . 0.9(5) ?
    C16 N4 C15 C14 . . . . -0.1(5) ?
    C15 N4 C16 Cl2 . . . . 178.8(3) ?
    C15 N4 C16 S2 . . . . -0.9(5) ?
    C14 S2 C16 N4 . . . . 1.2(3) ?
    C14 S2 C16 Cl2 . . . . -178.5(3) ?
