# Supplementary material for: 5-(3-Chloro­phen­ylsulfan­yl)-1-methyl-3-trifluoro­methyl-1H-pyrazole-4-carbaldehyde O-[(2-chloro-1,3-thia­zol-5-yl)meth­yl]oxime
Source: Acta Crystallogr Sect E Struct Rep Online. 2011 Dec 17;68(Pt 1):o155. doi: 10.1107/S160053681105358X (PMC3254498; doi:10.1107/S160053681105358X)
Supplement: Supplementary file 2 [file e-68-0o155-Isup2.hkl]

# 
# h,k,l, Fc-squared, Fo-squared, sigma(Fo-squared) and status flag 
# 
data_I
_shelx_title ' R80623A in P2(1)/n' 
_shelx_refln_list_code          4 
_shelx_F_calc_maximum      189.53 
_exptl_crystal_F_000       944.00 
_reflns_d_resolution_high  0.8402 
 
loop_ 
 _symmetry_equiv_pos_as_xyz 
 'x, y, z' 
 '-x+1/2, y+1/2, -z+1/2' 
 '-x, -y, -z' 
 'x-1/2, -y-1/2, z-1/2' 
 
_cell_length_a    12.3276 
_cell_length_b    12.7870 
_cell_length_c    13.1388 
_cell_angle_alpha  90.000 
_cell_angle_beta  110.162 
_cell_angle_gamma  90.000 
 
_shelx_F_squared_multiplier     1.000 
 
loop_ 
 _refln_index_h 
 _refln_index_k 
 _refln_index_l 
 _refln_F_squared_calc 
 _refln_F_squared_meas 
 _refln_F_squared_sigma 
 _refln_observed_status 
   8   0   0     6131.27     7384.94    279.11 o 
  10   0   0      110.93       96.71     43.78 o 
  12   0   0        0.03       -4.48     13.22 o 
   1   1   0     1370.69     1306.83     10.13 o 
   3   1   0      566.04      790.06     11.00 o 
   4   1   0      823.64      965.01     25.65 o 
   5   1   0     2459.67     3275.35     26.67 o 
   6   1   0     2943.28     4081.06     70.00 o 
   7   1   0      854.47     1126.52     24.28 o 
   8   1   0      325.27      382.95     41.34 o 
   9   1   0       24.65       23.66      7.63 o 
  10   1   0      355.05      423.05     24.95 o 
  11   1   0     2506.80     3220.51     46.74 o 
  12   1   0      487.12      526.99     43.90 o 
  13   1   0       87.47       75.07     16.57 o 
   0   2   0        0.79        3.71      1.38 o 
   1   2   0       90.36      114.76     23.53 o 
   2   2   0       12.31       22.67      4.40 o 
   3   2   0      666.23      794.19     12.63 o 
   4   2   0     4624.31     4595.40     28.30 o 
   5   2   0      634.76      718.80     12.98 o 
   8   2   0      482.41      424.02    140.11 o 
   9   2   0      287.03      262.69     25.07 o 
  10   2   0      306.41      355.74    134.64 o 
  11   2   0        6.84        7.84     11.43 o 
  12   2   0       32.54       38.98     11.44 o 
  13   2   0      115.72      117.13     24.43 o 
   1   3   0     9585.87     9608.70     22.76 o 
   2   3   0      197.62      162.57     19.85 o 
   3   3   0        4.11        3.26      2.72 o 
   4   3   0      975.93     1201.57     46.37 o 
   5   3   0       10.29       20.65      5.17 o 
   6   3   0      921.78     1092.54     93.50 o 
   7   3   0      218.69      256.68     12.07 o 
   8   3   0     2177.40     2536.38     55.85 o 
   9   3   0        0.05        0.24      5.58 o 
  10   3   0      506.08      566.98    101.60 o 
  11   3   0      155.49      161.93     49.64 o 
  12   3   0      152.05      177.97     35.25 o 
  13   3   0       10.22        6.51      6.00 o 
   1   4   0    12806.23    12586.31     41.40 o 
   2   4   0      156.17      230.77     38.32 o 
   4   4   0     1119.82     1096.94     15.08 o 
   6   4   0      252.97      293.51     21.18 o 
   7   4   0      307.98      310.29     51.29 o 
   8   4   0      877.52      978.08     79.72 o 
   9   4   0       62.88       55.46      9.93 o 
  10   4   0      801.21      927.60    155.57 o 
  11   4   0     1219.05     1340.83    174.91 o 
  12   4   0       18.00       27.26     16.24 o 
  13   4   0      558.83      578.18     44.58 o 
   1   5   0      750.00      599.62     11.09 o 
   2   5   0       17.06       44.31      8.55 o 
   3   5   0      703.88      964.11     84.75 o 
   4   5   0     1326.83     1647.73     91.06 o 
   5   5   0     1675.79     1774.58     27.25 o 
   6   5   0      110.46      134.80     24.43 o 
   7   5   0      338.36      361.78     54.19 o 
   8   5   0      333.17      326.52     37.73 o 
   9   5   0      214.61      173.09     42.84 o 
  10   5   0        0.19       -0.74      4.81 o 
  11   5   0        0.05        6.39      5.03 o 
  12   5   0      267.04      246.69     36.72 o 
  13   5   0       43.29       31.10      9.44 o 
   0   6   0      979.65      948.52     29.37 o 
   1   6   0      107.79       91.42      6.04 o 
   2   6   0      181.45      279.10     18.61 o 
   3   6   0     2415.37     3094.10     24.28 o 
   4   6   0      590.18      656.73     60.79 o 
   5   6   0     4303.60     4400.09    195.39 o 
   6   6   0     1354.93     1231.68    158.97 o 
   7   6   0      202.73      218.20     17.27 o 
   8   6   0      243.44      229.91     30.14 o 
   9   6   0     1687.33     2220.31    188.58 o 
  10   6   0       31.68       22.65      7.29 o 
  11   6   0     2348.85     3492.98    569.62 o 
  12   6   0       44.17       36.58      9.14 o 
   1   7   0      743.94      774.79     27.04 o 
   2   7   0     3013.01     3244.04     73.77 o 
   3   7   0      625.47      651.75     19.25 o 
   4   7   0      219.03      267.42     33.72 o 
   5   7   0     1184.66     1556.52     94.30 o 
   6   7   0     2009.90     2411.63     65.73 o 
   7   7   0      362.64      333.44     31.80 o 
   8   7   0        6.40        4.88      3.76 o 
   9   7   0      210.65      174.16     16.41 o 
  10   7   0      770.70      820.60     52.69 o 
  11   7   0      150.36      110.50     24.60 o 
  12   7   0       40.77       33.97     13.48 o 
   0   8   0     7842.55     7245.26    142.79 o 
   1   8   0      303.97      314.21     34.54 o 
   2   8   0     1180.87     1190.69     16.87 o 
   3   8   0        6.92        4.55      2.79 o 
   4   8   0      427.99      420.14     22.58 o 
   5   8   0       86.42      119.78      9.66 o 
   6   8   0      124.91      154.36     11.37 o 
   7   8   0        6.96        5.11      3.19 o 
   8   8   0        8.52        9.08      2.42 o 
   9   8   0        3.65        2.28      3.94 o 
  10   8   0      216.01      303.16     74.94 o 
  11   8   0       20.29       16.87      6.00 o 
   1   9   0      542.50      550.75     17.37 o 
   2   9   0      313.28      322.31     11.21 o 
   3   9   0       14.55       11.39      3.00 o 
   4   9   0       24.73       41.96      5.64 o 
   5   9   0       53.50       62.90      8.91 o 
   6   9   0      285.26      310.39     29.67 o 
   7   9   0      494.36      617.46     59.46 o 
   8   9   0      161.15      187.45     14.17 o 
   9   9   0       66.66      112.55     37.39 o 
  10   9   0        0.75       11.20      6.87 o 
  11   9   0       37.79       32.39     10.21 o 
   0  10   0     4066.33     4535.03    421.90 o 
   1  10   0     1099.33     1373.38     44.91 o 
   2  10   0      396.61      492.98     18.49 o 
   3  10   0     1050.41     1157.84     34.61 o 
   4  10   0     1688.95     2046.06     43.62 o 
   5  10   0      223.80      296.60     15.21 o 
   6  10   0     1528.15     2103.04    107.01 o 
   7  10   0        3.46        3.02      2.13 o 
   8  10   0      123.38      161.76     14.42 o 
   9  10   0       31.11       33.67      6.78 o 
  10  10   0      512.57      498.83     77.60 o 
   1  11   0     2457.11       19.50     12.98 o 
   2  11   0       16.32       29.74     17.92 o 
   3  11   0      328.31      387.50     36.56 o 
   4  11   0       60.22       73.20      9.21 o 
   5  11   0      222.54      272.50     13.64 o 
   6  11   0      132.23      166.66     11.85 o 
   7  11   0      152.29      194.14     12.10 o 
   8  11   0        1.33        6.72      3.09 o 
   9  11   0       48.16      190.61     99.84 o 
   0  12   0     4242.52     5671.19    380.04 o 
   1  12   0       66.60      163.46     46.64 o 
   2  12   0      135.03      176.75     20.21 o 
   3  12   0       53.31       76.78      7.98 o 
   4  12   0      130.84       80.66     39.66 o 
   5  12   0      104.03      183.87     17.76 o 
   6  12   0       39.58       47.64      7.78 o 
   7  12   0       95.51      131.85     17.28 o 
   8  12   0      349.45      563.07     28.42 o 
   1  13   0       70.69       67.03     33.30 o 
   2  13   0      132.58      189.26     22.25 o 
   3  13   0       96.06      120.83     23.31 o 
   4  13   0       29.29       37.13      6.31 o 
   5  13   0      203.83      263.71     30.00 o 
   6  13   0      274.34      475.95     45.06 o 
   7  13   0        3.85        3.71      2.06 o 
   1  14   0       68.03      106.31     19.06 o 
   2  14   0      116.27      175.66      9.11 o 
   3  14   0       61.11       31.43     10.93 o 
   4  14   0       23.64       18.03      5.48 o 
   5  14   0       20.71        7.68      8.56 o 
   1  15   0        2.88       10.50     11.02 o 
   2  15   0      175.55       11.94      6.46 o 
 -13   0   1      175.74      148.81     33.59 o 
 -11   0   1     3302.51     4783.92     55.48 o 
  -9   0   1      240.45      242.20     20.61 o 
  -7   0   1      259.62      568.89    125.26 o 
  -1   0   1      675.25      666.34      5.76 o 
   1   0   1       34.32       47.40      4.58 o 
   5   0   1      185.37      168.67     21.89 o 
   7   0   1     7847.20    11430.50    131.87 o 
   9   0   1      684.39      642.99     21.25 o 
  11   0   1       35.94       39.24     19.27 o 
  13   0   1       86.04       77.43     30.45 o 
 -14   1   1      131.50      126.22     42.97 o 
 -13   1   1        1.01       -1.34      8.51 o 
 -12   1   1      314.32      353.08     64.83 o 
 -11   1   1      791.99      923.81    114.38 o 
 -10   1   1      229.89      222.43     31.42 o 
  -8   1   1      506.12      608.89     28.85 o 
  -7   1   1       61.17       74.81     16.73 o 
  -6   1   1     2648.14     3552.19     32.20 o 
  -4   1   1      802.24      949.63     60.73 o 
  -2   1   1      297.98      368.29     11.22 o 
  -1   1   1      572.22      510.72      5.71 o 
   0   1   1      365.03      404.86      3.25 o 
   1   1   1      121.46      111.55     16.65 o 
   2   1   1      880.76     1082.21     10.77 o 
   3   1   1     3051.75     3917.12     23.11 o 
   4   1   1        0.14        2.51      1.87 o 
   5   1   1     1491.47     1651.73     17.82 o 
   6   1   1     1398.37     1862.32     29.46 o 
   7   1   1      683.42      843.43     82.46 o 
   8   1   1      172.39      214.95     37.85 o 
   9   1   1       56.21       58.32     10.27 o 
  10   1   1      455.29      500.99     49.60 o 
  11   1   1     1285.97     1313.89     46.93 o 
  12   1   1      775.57      736.92     35.96 o 
  13   1   1       50.75       31.36     10.91 o 
 -13   2   1       15.11       25.77      9.18 o 
 -12   2   1       20.36       23.54      7.88 o 
 -11   2   1      835.20      961.41     55.74 o 
 -10   2   1     2807.92     3498.30     39.18 o 
  -9   2   1      816.82     1011.66     69.49 o 
  -8   2   1        8.63        9.55      4.02 o 
  -7   2   1      192.03      219.11     12.63 o 
  -6   2   1     4492.61     5389.76     41.28 o 
  -5   2   1     1571.14     1894.87     20.67 o 
  -3   2   1     8621.91    12309.17     34.12 o 
  -1   2   1       84.16       82.28      5.29 o 
   0   2   1     3149.95     2656.82     56.13 o 
   3   2   1     2862.90     2902.03     18.51 o 
   4   2   1     1362.72     1625.53     17.93 o 
   5   2   1     1458.37     1766.37     18.69 o 
   6   2   1     1623.21     1669.95     40.25 o 
   7   2   1     1475.76     1734.82     84.49 o 
   8   2   1      682.52      808.38     55.17 o 
   9   2   1       56.31       70.43     12.79 o 
  10   2   1     3834.41     4911.59     49.55 o 
  11   2   1      140.97      128.47     12.81 o 
  12   2   1      174.88      183.82     53.65 o 
  13   2   1       18.86       25.01      7.15 o 
 -13   3   1       16.63       19.56     10.11 o 
 -12   3   1        8.15       10.74     12.58 o 
 -11   3   1      674.34      729.49    137.33 o 
 -10   3   1       75.90      142.98     22.05 o 
  -9   3   1       27.52       31.62      6.46 o 
  -8   3   1      188.11      122.89     21.42 o 
  -7   3   1       36.06       51.21     11.49 o 
  -6   3   1      472.12      589.03     27.35 o 
  -5   3   1     2367.18     2757.24     26.26 o 
  -4   3   1       96.38      136.40     19.73 o 
  -3   3   1     2679.06     3310.22     30.62 o 
  -2   3   1     1621.82     1520.33     11.70 o 
  -1   3   1     3319.39     2788.72     52.52 o 
   0   3   1    22523.72    23405.19     67.01 o 
   1   3   1    18161.17    33820.78    137.93 o 
   3   3   1      975.45     1114.36     49.69 o 
   4   3   1     2071.14     2312.02     18.11 o 
   5   3   1     1837.82     2256.36     20.61 o 
   6   3   1     4108.32     5155.66     61.95 o 
   7   3   1      561.06      594.63     28.46 o 
   8   3   1       72.45       81.82     16.74 o 
   9   3   1       21.55       10.20      7.22 o 
  10   3   1       82.21      130.48     26.39 o 
  11   3   1      229.96      223.88     38.87 o 
  12   3   1      317.60      335.06     80.23 o 
  13   3   1      470.85      498.75    117.32 o 
 -13   4   1       99.33       81.89     26.78 o 
 -12   4   1        0.12        2.14      6.08 o 
 -11   4   1       93.19       73.59     21.45 o 
 -10   4   1      901.12      970.54    132.01 o 
  -9   4   1       16.79       18.25      7.84 o 
  -8   4   1      909.31     1190.96     34.87 o 
  -7   4   1     1636.99     2091.18     69.15 o 
  -6   4   1       98.40       86.12      9.60 o 
  -5   4   1      114.72       77.16      6.81 o 
  -4   4   1      238.91      283.98     12.73 o 
  -1   4   1     2642.67     2179.47     11.61 o 
   0   4   1       90.08       63.53      4.32 o 
   1   4   1     3484.74     2959.21     25.85 o 
   3   4   1       71.49       71.94      8.30 o 
   4   4   1     3051.09     2995.48     25.91 o 
   5   4   1      488.90      473.55     19.56 o 
   6   4   1     4279.47     4122.35     54.20 o 
   7   4   1      113.78      110.59     14.37 o 
   8   4   1      164.42      215.55     41.28 o 
   9   4   1       30.97       39.27      7.18 o 
  10   4   1      564.99      622.26    127.17 o 
  11   4   1       12.43       19.71     11.71 o 
  12   4   1      738.00      857.80    108.73 o 
 -13   5   1       96.62       61.09     21.44 o 
 -12   5   1       47.11       30.07     12.98 o 
 -11   5   1       51.03       42.15     10.51 o 
 -10   5   1     1076.52     1097.87    179.03 o 
  -9   5   1      207.11      189.57     17.58 o 
  -8   5   1       24.32       23.23      5.55 o 
  -7   5   1        2.44        3.29      2.52 o 
  -6   5   1       56.39       67.95      5.47 o 
  -5   5   1       17.50       63.16     17.59 o 
  -4   5   1       32.05       29.13      5.79 o 
  -2   5   1        2.03        3.12      1.38 o 
  -1   5   1      139.92      100.40      6.50 o 
   1   5   1        0.67        1.06      1.27 o 
   2   5   1     1691.29     1675.39     18.19 o 
   3   5   1     1749.73     1820.87     18.51 o 
   4   5   1     2884.22     3107.37     51.47 o 
   5   5   1      368.32      423.74     43.39 o 
   6   5   1      981.39     1023.27     63.81 o 
   7   5   1      336.58      289.92     80.20 o 
   8   5   1       16.03       13.50      3.67 o 
   9   5   1      752.92      689.38    103.60 o 
  10   5   1        0.99        3.09      5.57 o 
  11   5   1       77.73       60.38     19.55 o 
  12   5   1        5.21        3.93      4.78 o 
 -12   6   1        7.49        5.31      5.84 o 
 -11   6   1      259.35      325.45     24.99 o 
 -10   6   1      175.24      152.03     17.04 o 
  -9   6   1      791.30      839.10     93.23 o 
  -8   6   1      214.03      192.85     23.94 o 
  -7   6   1       22.67       26.06      4.69 o 
  -6   6   1        6.43        6.95      2.64 o 
  -5   6   1      147.84      116.22     18.78 o 
  -4   6   1     2591.30     2839.91     36.21 o 
  -3   6   1     1714.49     2080.44     85.30 o 
  -1   6   1      116.25      136.87      8.18 o 
   0   6   1     1730.78     1901.71     45.03 o 
   1   6   1      628.54      592.23     23.08 o 
   2   6   1      278.11      369.01     23.03 o 
   3   6   1       35.74       60.42      6.45 o 
   4   6   1      492.52      562.95     50.50 o 
   5   6   1        0.14        1.93      2.07 o 
   6   6   1       60.64       54.31      7.66 o 
   7   6   1       18.06        7.28      3.83 o 
   8   6   1     1346.32     1546.05    102.79 o 
   9   6   1      202.11      176.42     28.21 o 
  10   6   1        1.87       10.49      6.68 o 
  11   6   1       86.86       69.60     20.20 o 
  12   6   1     1086.08     1194.84     88.88 o 
 -12   7   1      199.28      193.57     18.12 o 
 -11   7   1      291.27      281.37     45.35 o 
 -10   7   1      247.36      403.15     68.54 o 
  -9   7   1       48.90       70.10      9.86 o 
  -8   7   1        6.15        7.52      3.25 o 
  -7   7   1      337.79      329.56     44.21 o 
  -6   7   1      409.77      432.65     50.26 o 
  -5   7   1      379.59      375.93     29.31 o 
  -4   7   1      381.28      505.18     77.14 o 
  -3   7   1      105.20      157.70      8.24 o 
  -2   7   1       41.44       59.71      8.42 o 
  -1   7   1      577.77      638.23     12.02 o 
   0   7   1      690.75      675.24     23.85 o 
   1   7   1     2607.13     2857.51     62.39 o 
   2   7   1      513.05      621.70     31.35 o 
   3   7   1     1728.21     1954.93     79.79 o 
   4   7   1     1504.77     1893.25    145.47 o 
   5   7   1       42.09       51.59      7.78 o 
   6   7   1      294.25      321.31     32.22 o 
   7   7   1      281.69      283.26     24.40 o 
   8   7   1      165.43      164.01     14.45 o 
   9   7   1     1037.75     1149.14    122.92 o 
  10   7   1      303.74      347.00     58.80 o 
  11   7   1      227.35      193.28     23.53 o 
 -12   8   1       31.30       22.92      5.97 o 
 -11   8   1        5.49        6.83      4.11 o 
 -10   8   1      872.42      888.74     58.67 o 
  -9   8   1      543.65      547.05     78.03 o 
  -8   8   1      104.33       95.64     13.64 o 
  -7   8   1     1861.16     2150.82     92.51 o 
  -6   8   1      844.89      947.58     84.61 o 
  -5   8   1        8.45        4.90      3.68 o 
  -4   8   1      123.10      106.39      7.77 o 
  -3   8   1      861.14      998.91     21.64 o 
  -2   8   1      437.02      449.26     18.22 o 
  -1   8   1      579.07      511.62     17.45 o 
   0   8   1        5.50       20.90     12.14 o 
   1   8   1     4641.66     4505.81    161.52 o 
   2   8   1     1185.38     1312.93     66.27 o 
   3   8   1      252.10      308.66     16.00 o 
   4   8   1     1177.78     1532.74     60.21 o 
   5   8   1     1607.44     2103.37     65.22 o 
   6   8   1     1748.59     1991.54     77.93 o 
   7   8   1       40.35       54.76      9.73 o 
   8   8   1      469.75      501.95     56.43 o 
   9   8   1      592.04      554.49     77.99 o 
  10   8   1      618.60      705.86     84.41 o 
  11   8   1       51.19       29.11      7.39 o 
 -11   9   1     1357.47     1717.91    137.99 o 
 -10   9   1      616.46      749.47     57.70 o 
  -9   9   1      672.15      637.99     98.34 o 
  -8   9   1       42.25       44.25      6.20 o 
  -7   9   1      435.27      503.98     64.60 o 
  -6   9   1       29.64       33.50      8.65 o 
  -5   9   1     2808.24     3438.38    130.89 o 
  -4   9   1      449.31      512.03     13.37 o 
  -3   9   1      657.33      719.72     23.58 o 
  -2   9   1      683.47      712.00     21.27 o 
  -1   9   1       16.82       16.82      4.19 o 
   0   9   1       28.21       27.49      6.49 o 
   1   9   1      628.66      647.92     33.21 o 
   2   9   1        1.65        3.27      1.53 o 
   3   9   1      316.75      379.51     24.99 o 
   4   9   1       27.77       36.39      4.46 o 
   5   9   1      215.24      264.07     16.24 o 
   6   9   1        6.18        9.14      2.49 o 
   7   9   1     1049.27     1263.69     99.51 o 
   8   9   1        1.88        7.18      3.08 o 
   9   9   1        9.24        7.83      3.65 o 
  10   9   1       93.21      102.57     21.23 o 
 -10  10   1        2.78        4.67      4.90 o 
  -9  10   1       23.00       19.77      4.03 o 
  -8  10   1       42.63       61.85     11.13 o 
  -7  10   1        0.15        4.73      2.72 o 
  -6  10   1      107.79      109.71      8.43 o 
  -5  10   1      225.88      254.58      8.50 o 
  -4  10   1      179.60      198.76     16.71 o 
  -3  10   1       88.60      109.75      9.23 o 
  -2  10   1      336.30      368.25     21.24 o 
  -1  10   1      603.90      632.64     18.31 o 
   0  10   1      884.66     1052.31     23.50 o 
   1  10   1       43.67       48.30      7.09 o 
   2  10   1      352.28      445.64     30.81 o 
   3  10   1      285.18      405.07     19.91 o 
   4  10   1       40.29       39.40      5.90 o 
   5  10   1      105.33      136.49      7.77 o 
   6  10   1       46.95       53.93      8.78 o 
   7  10   1      758.88     1152.33     63.97 o 
   8  10   1        5.41        3.66      4.29 o 
   9  10   1      212.51      301.27     25.22 o 
  10  10   1        0.89        5.51      3.60 o 
  -9  11   1      738.41      846.36     50.73 o 
  -8  11   1        7.81       18.71      5.38 o 
  -7  11   1        2.97       25.71     11.22 o 
  -6  11   1        7.21       10.03      2.40 o 
  -5  11   1     1499.13     1851.82    119.05 o 
  -4  11   1      483.49      492.73     25.60 o 
  -3  11   1      490.95      575.10     34.16 o 
  -2  11   1       98.20      127.07      9.97 o 
  -1  11   1      338.37      452.36     16.00 o 
   0  11   1       28.30       17.82      4.04 o 
   1  11   1        0.95        4.31      2.44 o 
   2  11   1       19.97       23.27      4.02 o 
   3  11   1        2.81        2.81      1.57 o 
   4  11   1        0.00        0.58      3.22 o 
   5  11   1       41.79       41.03      6.27 o 
   6  11   1      136.35      199.75     13.16 o 
   7  11   1       27.02       24.10      4.34 o 
   8  11   1      120.97      136.24      9.73 o 
   9  11   1       61.05       90.07      7.73 o 
  -8  12   1      196.25      294.35     32.70 o 
  -7  12   1        8.62       12.21      3.31 o 
  -6  12   1       85.42      101.14     11.23 o 
  -5  12   1       15.36       13.30      3.52 o 
  -4  12   1       36.04       35.19      6.19 o 
  -3  12   1       44.83       57.31      7.87 o 
  -2  12   1        8.72        9.00      3.20 o 
  -1  12   1       10.79       12.88      5.01 o 
   0  12   1      332.53      457.04     74.81 o 
   1  12   1       14.53        9.87      3.46 o 
   2  12   1        2.68        6.76      2.76 o 
   3  12   1      218.07      352.88     25.13 o 
   4  12   1      281.38      376.35     39.12 o 
   5  12   1       45.94       37.56      9.63 o 
   7  12   1      169.87      204.62     13.80 o 
   8  12   1      213.76      301.22     21.87 o 
  -7  13   1        8.92        3.41      4.52 o 
  -6  13   1        7.73       15.25      8.11 o 
  -5  13   1        0.40       -1.32      2.96 o 
  -4  13   1        0.71        1.67      2.96 o 
  -3  13   1        7.83       13.76      3.76 o 
  -2  13   1        1.14        5.10      2.44 o 
  -1  13   1       15.53       14.44      3.33 o 
   0  13   1        0.01        2.20      2.21 o 
   1  13   1       73.26      113.06     20.45 o 
   2  13   1        0.02        3.59      2.57 o 
   3  13   1      218.31      145.52     59.42 o 
   4  13   1       10.23       24.81      4.70 o 
   5  13   1        0.08        1.03      3.60 o 
   6  13   1      137.19      218.06     32.29 o 
  -5  14   1        1.72        4.80      2.21 o 
  -4  14   1      349.95      452.32     25.58 o 
  -3  14   1      276.73      414.21     37.33 o 
  -2  14   1        3.61        5.50      3.85 o 
  -1  14   1      156.52       28.28      6.81 o 
   0  14   1       27.18       24.79     17.21 o 
   1  14   1       83.37      122.03     34.29 o 
   2  14   1      496.44      765.43     80.27 o 
   3  14   1        0.65        5.19      2.49 o 
   4  14   1       59.93       71.04     23.84 o 
   5  14   1      108.04      143.43     45.61 o 
  -2  15   1       47.15       69.64     13.41 o 
  -1  15   1      249.65      468.24     38.35 o 
   0  15   1      678.35       12.63     21.37 o 
   1  15   1       64.13       41.10     21.30 o 
 -14   0   2     2684.95     2954.72     52.22 o 
 -12   0   2       94.43       99.33     36.74 o 
 -10   0   2     4212.14     5677.73     81.51 o 
  -8   0   2      425.40      745.80    173.96 o 
  -6   0   2      637.05      961.58     17.00 o 
  -2   0   2     2731.48     3014.15    112.02 o 
   0   0   2    18917.93    16520.83     73.82 o 
   2   0   2        0.49        3.88      1.69 o 
   4   0   2    12981.75    15032.52     43.14 o 
   6   0   2     2745.01     3183.12     43.61 o 
   8   0   2      541.53      626.52     30.86 o 
  10   0   2        5.46       14.85      8.91 o 
  12   0   2     1819.63     1460.83     70.21 o 
 -14   1   2       11.94       13.20      6.48 o 
 -13   1   2       40.37       39.79     13.70 o 
 -12   1   2       34.42       30.28      9.01 o 
 -11   1   2      617.96      629.82     60.86 o 
 -10   1   2     2567.58     3545.81    193.18 o 
  -9   1   2       70.84       80.80     17.94 o 
  -8   1   2      126.82      163.14     32.54 o 
  -7   1   2       33.01       58.54     10.49 o 
  -6   1   2      468.27      655.30     63.08 o 
  -5   1   2      213.43      354.74     18.16 o 
  -4   1   2     1574.44     2215.49     20.03 o 
  -2   1   2     9432.95     7956.00     50.65 o 
  -1   1   2       11.76        5.47      1.21 o 
   0   1   2     1241.63      977.77      5.30 o 
   2   1   2     6847.28     5154.96     24.98 o 
   3   1   2       62.13       23.17     10.83 o 
   4   1   2       11.29        6.32      4.34 o 
   5   1   2      597.33      618.84     43.61 o 
   6   1   2     1116.24     1320.63     17.86 o 
   7   1   2      215.18      214.69     11.41 o 
   8   1   2      234.63      349.95     21.81 o 
   9   1   2      627.96      647.07     25.06 o 
  10   1   2      426.26      378.03     21.00 o 
  11   1   2        4.72        7.10      4.36 o 
  12   1   2      234.62      141.36      8.62 o 
 -14   2   2       61.84       58.68     25.08 o 
 -13   2   2      345.90      396.57     23.74 o 
 -12   2   2        9.50        4.51      8.06 o 
 -11   2   2      314.69      367.58     69.31 o 
 -10   2   2      902.77      971.48     30.27 o 
  -9   2   2      605.97      822.51     93.25 o 
  -8   2   2        3.97        3.61      3.29 o 
  -7   2   2     1261.71     1708.62     66.31 o 
  -6   2   2      946.24     1270.63     68.89 o 
  -4   2   2     2077.06     3067.61     31.26 o 
  -3   2   2      523.98      759.52     10.42 o 
  -2   2   2     1585.63     1496.42     41.05 o 
  -1   2   2      733.88      709.41     18.56 o 
   1   2   2      345.70      318.01     10.68 o 
   2   2   2    19071.95    14680.40     33.36 o 
   3   2   2     1514.89     1420.95     19.45 o 
   6   2   2       11.92       14.60      5.15 o 
   7   2   2      949.32     1031.56     44.02 o 
   8   2   2        0.65        2.08      5.57 o 
   9   2   2        1.35        2.42      3.57 o 
  10   2   2      300.54      274.59     34.79 o 
  11   2   2        9.79       14.20      5.73 o 
  12   2   2      553.74      516.63    117.17 o 
 -14   3   2      357.32      454.88     79.37 o 
 -13   3   2      368.00      446.53     53.66 o 
 -12   3   2     1326.84     1788.29    340.35 o 
 -11   3   2       23.51       17.74      4.70 o 
 -10   3   2      349.77      418.12     72.43 o 
  -8   3   2     1197.34     1650.07    138.23 o 
  -7   3   2      686.27      853.08     33.22 o 
  -6   3   2     5791.76     7780.32     71.73 o 
  -5   3   2     4157.64     6214.35     40.46 o 
  -3   3   2       29.93       34.24      4.31 o 
  -1   3   2      771.87      703.99     25.70 o 
   0   3   2       18.50       11.53      2.16 o 
   1   3   2    23912.24    41380.56    168.61 o 
   2   3   2      907.19      778.25    100.56 o 
   3   3   2      312.20      237.99     15.59 o 
   4   3   2     1900.81     2103.12     16.59 o 
   5   3   2       52.32       25.26      6.20 o 
   6   3   2      557.47      660.07     30.92 o 
   7   3   2     5507.36     5668.70    220.13 o 
   8   3   2       26.77       21.89      4.97 o 
   9   3   2       53.06       61.29     14.97 o 
  10   3   2      127.13      192.30     34.89 o 
  11   3   2      185.30      158.71     17.70 o 
  12   3   2      253.74      213.72     27.33 o 
 -13   4   2       63.27       61.72     50.74 o 
 -12   4   2       17.22       16.68      4.59 o 
 -11   4   2      677.34      708.81     65.77 o 
 -10   4   2       66.72       56.88     12.49 o 
  -9   4   2     2559.62     3319.22    114.00 o 
  -8   4   2      129.92      112.38      9.97 o 
  -7   4   2     1197.90     1396.43     51.93 o 
  -6   4   2       53.38       59.13     12.30 o 
  -5   4   2      249.78      224.80     35.21 o 
  -4   4   2      815.95      717.34     10.01 o 
  -1   4   2    16581.71    12106.97     42.15 o 
   0   4   2     5133.24     4561.39     28.64 o 
   1   4   2     7061.39     6429.71     45.00 o 
   2   4   2      162.34      130.10     16.65 o 
   3   4   2       10.77        8.42      2.06 o 
   4   4   2      597.90      513.27     11.91 o 
   5   4   2       94.36      108.31     12.92 o 
   6   4   2      773.60      837.17     79.28 o 
   7   4   2      620.90      581.69     33.76 o 
   8   4   2       92.75       83.97     13.75 o 
   9   4   2       76.50       75.08      9.72 o 
  10   4   2        2.32        1.89      2.73 o 
  11   4   2      167.53      160.77     11.91 o 
  12   4   2       98.26      127.35     29.44 o 
 -13   5   2      192.03      158.75     51.36 o 
 -12   5   2      247.95      231.12     30.51 o 
 -11   5   2      174.28      267.82     77.17 o 
 -10   5   2      111.49      121.88     11.80 o 
  -9   5   2       11.57        9.32      5.45 o 
  -8   5   2     1021.43     1329.54     51.93 o 
  -7   5   2       13.39       11.47      4.09 o 
  -6   5   2      873.23      827.61     16.65 o 
  -5   5   2     1594.17     1988.54    111.17 o 
  -4   5   2       21.33       30.01      6.54 o 
  -3   5   2        2.63        3.10      2.17 o 
  -2   5   2     2993.63     2817.77     73.13 o 
  -1   5   2       49.35       38.87      4.77 o 
   0   5   2      181.87      135.88     14.29 o 
   1   5   2     8536.88     8482.12     51.99 o 
   2   5   2      743.72      769.80     10.58 o 
   3   5   2     1370.83     1566.17     56.38 o 
   4   5   2     1528.26     1674.37    115.86 o 
   5   5   2     1019.76     1256.00     23.23 o 
   6   5   2      824.20      851.37     26.52 o 
   7   5   2     2763.56     3266.26    331.56 o 
   8   5   2       35.55       30.66      6.78 o 
   9   5   2      194.53      179.60     21.29 o 
  10   5   2        0.47        4.87      3.81 o 
  11   5   2      558.85      588.92     82.24 o 
  12   5   2        0.72       12.85      5.62 o 
 -13   6   2      800.56      854.35     53.13 o 
 -12   6   2       42.46       34.52      6.91 o 
 -11   6   2      353.08      395.80     62.70 o 
 -10   6   2       37.97       29.58      7.48 o 
  -9   6   2      383.86      489.34     92.78 o 
  -8   6   2       37.40       33.80     12.01 o 
  -7   6   2      878.86     1085.01     99.24 o 
  -6   6   2       97.81       94.10     15.74 o 
  -5   6   2    13262.59    12668.43   3771.77 o 
  -4   6   2      593.85      650.45     46.18 o 
  -3   6   2     3096.08     3155.99     21.31 o 
  -2   6   2      232.15      260.26      7.74 o 
  -1   6   2     6002.02     5078.05     25.04 o 
   0   6   2      612.72      508.61     52.47 o 
   1   6   2       12.96        9.61      2.65 o 
   2   6   2     1925.74     2167.33     78.57 o 
   3   6   2     2213.14     2514.00    180.28 o 
   4   6   2      131.28      123.82     12.82 o 
   5   6   2      669.97      708.69     29.97 o 
   6   6   2      271.76      299.57     28.00 o 
   8   6   2        0.20        1.47      3.81 o 
   9   6   2      280.51      267.23     37.35 o 
  10   6   2      122.10      161.14     21.40 o 
  11   6   2      941.49     1113.61    241.59 o 
 -12   7   2       65.98       74.03     14.42 o 
 -11   7   2       18.64       23.65     16.96 o 
 -10   7   2     1032.54     1080.01     65.82 o 
  -9   7   2       81.96       81.79     14.08 o 
  -7   7   2       22.09       10.20      3.79 o 
  -6   7   2       15.24       16.82      4.22 o 
  -5   7   2      843.30      882.20     72.27 o 
  -4   7   2     2202.81     2457.28     21.20 o 
  -3   7   2     1877.51     2225.26     92.14 o 
  -2   7   2     2935.45     2757.63     62.33 o 
  -1   7   2       69.25       86.00     15.06 o 
   0   7   2      940.07      951.92     15.50 o 
   1   7   2     4260.43     3991.72    142.97 o 
   2   7   2       24.53       18.62      3.49 o 
   3   7   2      150.37      149.73      8.80 o 
   4   7   2      177.10      230.44     10.08 o 
   5   7   2        1.56        5.96      2.97 o 
   6   7   2     1818.56     2114.96     27.98 o 
   7   7   2      141.02      175.34     16.56 o 
   8   7   2        2.48        7.11      2.81 o 
   9   7   2       53.70       67.23     14.50 o 
  10   7   2      127.71      172.51     29.02 o 
  11   7   2      168.66      203.92     26.78 o 
 -12   8   2        0.99        8.10      5.40 o 
 -11   8   2      138.43      142.40     22.83 o 
 -10   8   2       26.90       56.37     21.64 o 
  -9   8   2      190.39      323.70    117.05 o 
  -8   8   2      291.44      288.63     21.68 o 
  -7   8   2       34.06       26.81      5.18 o 
  -6   8   2      451.36      450.44     37.08 o 
  -5   8   2       21.91       22.89      4.21 o 
  -4   8   2      478.41      653.66     33.95 o 
  -3   8   2        0.34        2.05      1.87 o 
  -2   8   2      361.85      430.13     12.69 o 
  -1   8   2      114.85      114.34     13.23 o 
   0   8   2      266.42      273.06      9.24 o 
   1   8   2      226.96      205.73     17.99 o 
   2   8   2       79.15       65.97      7.31 o 
   3   8   2     1534.22     2030.41    116.53 o 
   4   8   2        0.25        2.59      2.77 o 
   5   8   2        1.82        1.68      3.34 o 
   6   8   2     1189.29     1409.08    115.52 o 
   7   8   2      152.16      209.45     18.92 o 
   8   8   2      694.89      800.04     36.37 o 
   9   8   2       21.36       23.79     10.83 o 
  10   8   2       23.91       19.53      7.73 o 
 -11   9   2        0.85       17.35     27.69 o 
 -10   9   2      516.26      473.08     87.76 o 
  -9   9   2       68.13       66.98     11.04 o 
  -8   9   2        0.33        6.12      5.74 o 
  -7   9   2      630.69      745.66     99.80 o 
  -6   9   2       90.37      109.08      8.22 o 
  -5   9   2        0.00        3.86      4.19 o 
  -4   9   2     1196.57     1393.09     49.24 o 
  -3   9   2       38.04       30.64      3.94 o 
  -2   9   2      291.41      312.80     14.50 o 
  -1   9   2      857.05      924.63     23.25 o 
   0   9   2        0.23        5.14      7.37 o 
   1   9   2      578.94      535.40     50.42 o 
   2   9   2      561.61      636.89     34.49 o 
   3   9   2      161.49      204.85      8.12 o 
   4   9   2        2.85        6.65      2.05 o 
   5   9   2      158.46      185.68      9.14 o 
   6   9   2      108.32      127.21      9.36 o 
   7   9   2      324.68      422.99     28.56 o 
   8   9   2      126.25      113.35     13.02 o 
   9   9   2      231.78      244.34     26.19 o 
  10   9   2      150.37      124.77     23.35 o 
 -10  10   2      886.99      912.09    102.00 o 
  -9  10   2       15.76       13.10      5.10 o 
  -8  10   2      342.28      331.92     14.84 o 
  -7  10   2       91.50      115.81      7.15 o 
  -6  10   2       89.45      123.23      7.98 o 
  -5  10   2      402.75      491.61     27.94 o 
  -4  10   2      552.57      664.43     42.17 o 
  -3  10   2      204.44      230.28     17.35 o 
  -2  10   2       87.72       87.81      7.71 o 
  -1  10   2      238.94      259.26     24.08 o 
   0  10   2     1883.52     2121.64     38.33 o 
   1  10   2      128.68      150.18     34.71 o 
   2  10   2     2646.80     2927.40     66.96 o 
   3  10   2       79.73       66.86     15.60 o 
   4  10   2     1004.12     1248.78     56.74 o 
   5  10   2       61.78       79.37     11.43 o 
   6  10   2      138.29      163.71      8.17 o 
   7  10   2        2.40        2.88      2.84 o 
   8  10   2       83.18       85.40     11.06 o 
   9  10   2      108.75      115.29     15.14 o 
  -9  11   2        9.42       23.94     25.45 o 
  -8  11   2      156.80      320.35    105.30 o 
  -7  11   2      296.59      358.91     28.48 o 
  -6  11   2       78.60      104.92      9.90 o 
  -5  11   2     1122.70     1243.23    165.45 o 
  -4  11   2      361.96      374.41     20.00 o 
  -3  11   2      195.72      194.12     19.74 o 
  -2  11   2      189.99      241.71     15.95 o 
  -1  11   2       53.60       67.10     11.12 o 
   0  11   2      371.71       14.95      6.65 o 
   1  11   2      224.42      230.35     61.28 o 
   2  11   2      336.63      441.81     43.48 o 
   3  11   2       40.69       38.88      5.69 o 
   4  11   2       38.96       75.42     11.21 o 
   5  11   2        0.10        2.64      1.85 o 
   6  11   2       15.67       15.40      5.67 o 
   7  11   2       84.98      117.09     15.37 o 
   8  11   2       35.99       32.46      6.88 o 
  -8  12   2       61.93      185.24    129.66 o 
  -7  12   2       11.26       11.62      6.58 o 
  -6  12   2       37.41       66.46     16.17 o 
  -5  12   2       17.21       12.38      4.91 o 
  -4  12   2      100.43      129.39     21.94 o 
  -3  12   2       82.99       75.94     11.92 o 
  -2  12   2       25.76       21.37      6.55 o 
  -1  12   2      168.44      214.38     18.45 o 
   0  12   2       17.85       15.49      8.03 o 
   1  12   2      349.48      420.32     23.42 o 
   2  12   2        2.68        2.13      2.92 o 
   3  12   2       76.72       68.31     23.14 o 
   4  12   2      287.62      355.82     37.92 o 
   5  12   2        5.55        7.08      3.94 o 
   6  12   2      198.13      295.45     19.71 o 
   7  12   2       23.63       27.99      7.42 o 
  -7  13   2      290.34      439.50     27.10 o 
  -6  13   2      169.37      235.79     28.79 o 
  -5  13   2        6.53        9.34      3.06 o 
  -4  13   2       15.76       10.81     33.91 o 
  -3  13   2      273.53      358.00     24.20 o 
  -2  13   2       79.88       71.53     33.59 o 
  -1  13   2      311.18       72.18    226.39 o 
   0  13   2       10.89       93.82     23.21 o 
   1  13   2     2248.08     3397.56    201.26 o 
   2  13   2       11.26       60.48     44.39 o 
   3  13   2        7.83       13.46      4.06 o 
   4  13   2        1.81        5.64      4.69 o 
   5  13   2      314.42      433.71     26.00 o 
   6  13   2      207.10      308.92     23.37 o 
  -5  14   2      301.84      396.09     27.62 o 
  -4  14   2      162.97      185.58     26.34 o 
  -3  14   2      285.92      355.50     36.02 o 
  -2  14   2       52.07       71.18     29.17 o 
  -1  14   2        5.11        5.90      2.62 o 
   0  14   2       69.10      123.57     30.54 o 
   1  14   2       12.26       13.31      9.87 o 
   2  14   2       72.98      113.85     26.92 o 
   3  14   2       17.58       17.17      5.76 o 
   4  14   2       13.84       16.04      6.60 o 
  -2  15   2        0.97        6.67      3.98 o 
  -1  15   2       14.11       10.39      4.79 o 
   0  15   2        2.10        1.11      4.50 o 
 -13   0   3      250.49      359.57     46.17 o 
 -11   0   3      117.82      127.10     38.31 o 
  -9   0   3     3773.64     5929.98    948.31 o 
  -7   0   3    15853.73    21790.31   1162.62 o 
  -3   0   3      496.49      822.60      8.64 o 
  -1   0   3     2604.89     1951.22     45.38 o 
   1   0   3       53.93       41.20      4.19 o 
   5   0   3     1189.55     1391.14     23.35 o 
   7   0   3    12489.67    13491.53     66.60 o 
   9   0   3     1423.56     1833.03    115.04 o 
  11   0   3       78.86       77.67     28.88 o 
 -14   1   3        6.78        2.91      9.16 o 
 -13   1   3        0.16        8.54     12.55 o 
 -12   1   3        0.45        6.11      4.58 o 
 -11   1   3      130.33      158.30     44.02 o 
 -10   1   3     1237.13     1762.29     53.97 o 
  -9   1   3     3932.14     4940.39    650.91 o 
  -8   1   3      519.93      818.66     44.97 o 
  -7   1   3     2266.22     3312.60     53.75 o 
  -5   1   3       25.83       11.40      3.84 o 
  -3   1   3    15224.37    18307.46    120.34 o 
  -2   1   3    18036.61    17203.53     48.96 o 
  -1   1   3     2833.19     1852.73     30.97 o 
   0   1   3    14569.04    13960.21     90.24 o 
   3   1   3      446.80      417.39      8.27 o 
   6   1   3        8.71       20.78      6.10 o 
   7   1   3      603.69      719.55     58.48 o 
   8   1   3       34.49       52.50      9.46 o 
   9   1   3       68.52       81.07     14.65 o 
  10   1   3        0.65        4.93      7.69 o 
  11   1   3       15.46       24.16      6.15 o 
  12   1   3      181.21      154.63     26.22 o 
 -14   2   3      103.34       99.67     47.92 o 
 -13   2   3      396.86      399.91     80.31 o 
 -12   2   3      271.34      277.24     58.25 o 
 -11   2   3        2.21       15.19     12.42 o 
 -10   2   3      118.45      107.23     30.97 o 
  -9   2   3      304.20      359.43     46.38 o 
  -8   2   3      715.05      971.06     51.39 o 
  -7   2   3      770.14     1080.44     68.54 o 
  -6   2   3     1291.67     1922.49     38.92 o 
  -5   2   3       21.15       18.87      5.41 o 
  -4   2   3     6667.98     8242.95     42.73 o 
  -3   2   3     1478.84     1613.19     12.75 o 
  -2   2   3      634.55      511.18     19.02 o 
   0   2   3      197.62      218.39     31.94 o 
   1   2   3    35922.37    32939.37    176.41 o 
   2   2   3      869.58      741.50     18.05 o 
   4   2   3      125.76      113.54     29.02 o 
   6   2   3     3212.49     3734.26    399.22 o 
   7   2   3     1467.31     1812.92     42.52 o 
   8   2   3      393.15      378.85     32.14 o 
   9   2   3      129.56      119.54     11.89 o 
  10   2   3      106.28       94.80     19.38 o 
  11   2   3     1012.79     1093.47    169.77 o 
  12   2   3        3.93        3.71      7.13 o 
 -14   3   3       96.15       80.63     20.55 o 
 -13   3   3       27.49       25.74     23.29 o 
 -12   3   3       88.07       65.76     16.46 o 
 -11   3   3       66.89       67.04     14.58 o 
 -10   3   3     1718.54     1959.84     34.82 o 
  -9   3   3      909.20     1160.42     37.01 o 
  -8   3   3     1099.52     1501.72    126.83 o 
  -7   3   3      671.44      837.08     33.72 o 
  -6   3   3       37.52       48.37     12.55 o 
  -5   3   3     4089.99     3607.50     37.67 o 
  -4   3   3      591.67      637.39     58.13 o 
  -1   3   3        2.12        1.86      1.49 o 
   0   3   3        0.03        1.11      2.55 o 
   1   3   3      515.47      420.13     34.38 o 
   2   3   3      346.97      338.94     10.31 o 
   3   3   3        2.08        2.94      0.99 o 
   4   3   3      290.52      294.78     41.90 o 
   5   3   3      311.34      301.92     23.33 o 
   6   3   3     1176.93     1246.21    127.38 o 
   7   3   3        3.12        3.33      2.54 o 
   8   3   3     2520.46     2779.08     24.51 o 
   9   3   3      138.59      129.91     22.17 o 
  10   3   3      147.96      177.41     22.29 o 
  11   3   3       16.03       22.02      5.37 o 
  12   3   3      118.80      118.72     16.38 o 
 -13   4   3      263.96      236.15     34.86 o 
 -12   4   3       17.97       30.17     10.52 o 
 -11   4   3        1.93        2.37      3.85 o 
 -10   4   3     1500.52     1698.78    345.88 o 
  -9   4   3      780.99      957.77     87.97 o 
  -8   4   3     5079.88     7477.03    222.52 o 
  -7   4   3     1162.22     1233.20    162.82 o 
  -6   4   3      243.42      254.57     12.49 o 
  -5   4   3     1047.13     1243.60     16.94 o 
  -4   4   3     2939.12     2768.76     20.14 o 
  -3   4   3     1581.36     1314.04     20.00 o 
  -1   4   3      201.32      242.17     31.90 o 
   0   4   3      575.25      488.08     45.97 o 
   2   4   3     8831.91     8903.53     35.14 o 
   3   4   3      819.24      952.81     51.77 o 
   4   4   3      538.36      650.79     15.12 o 
   5   4   3      386.79      287.59     44.62 o 
   6   4   3      932.85      893.41     67.88 o 
   7   4   3       32.14       34.28      8.17 o 
   8   4   3      155.43      145.95     17.96 o 
   9   4   3      155.80      150.90     26.64 o 
  10   4   3        2.63        5.10      5.35 o 
  11   4   3       15.62       13.59      7.57 o 
  12   4   3      860.69      791.82     61.83 o 
 -13   5   3      371.23      423.72     54.78 o 
 -12   5   3       14.51       15.43      6.39 o 
 -11   5   3      852.95      881.75    120.67 o 
 -10   5   3     2746.76     2192.39    370.27 o 
  -9   5   3        0.66        4.11      5.17 o 
  -8   5   3     1164.29     1237.32     50.36 o 
  -7   5   3       60.40       76.98     15.15 o 
  -6   5   3     5118.88     5972.03     70.39 o 
  -5   5   3     2391.83     2267.13     41.69 o 
  -4   5   3        1.38        1.16      4.32 o 
  -3   5   3      946.14      862.84     11.06 o 
  -2   5   3     1847.38     1611.28      9.73 o 
  -1   5   3      556.17      617.95      9.64 o 
   0   5   3     1398.28     1373.48      8.43 o 
   1   5   3       36.06       34.63      7.48 o 
   3   5   3      495.87      597.56     47.99 o 
   4   5   3      117.31       37.83     24.35 o 
   5   5   3       72.04       44.78     10.48 o 
   6   5   3      576.05      427.91    117.96 o 
   7   5   3      249.54      233.16     17.80 o 
   8   5   3     1211.01     1226.47    206.11 o 
   9   5   3      429.88      461.47     18.38 o 
  10   5   3      625.13      500.31     41.41 o 
  11   5   3       12.19        3.48     13.86 o 
 -13   6   3      283.85      304.82     33.73 o 
 -12   6   3        6.93        5.82      3.31 o 
 -11   6   3       11.82       13.72      4.08 o 
 -10   6   3      230.38      235.57     21.19 o 
  -9   6   3      919.19      893.08    106.91 o 
  -8   6   3      135.55      130.00     22.92 o 
  -7   6   3     1378.62     1690.28    169.86 o 
  -6   6   3      334.31      406.11     30.72 o 
  -5   6   3        0.32        4.31      2.84 o 
  -4   6   3     6264.74     6975.71     82.56 o 
  -3   6   3      120.52       81.87     11.00 o 
  -2   6   3     1073.01      890.56     19.93 o 
  -1   6   3      187.62      273.54     18.19 o 
   0   6   3      961.73      963.65     22.87 o 
   1   6   3     2297.13     2313.27     79.86 o 
   2   6   3     7305.15     7673.09    210.93 o 
   3   6   3      929.65     1108.97     93.40 o 
   4   6   3     2895.97     3410.09    124.79 o 
   5   6   3       20.53       17.44      6.59 o 
   6   6   3      434.99      538.42     85.20 o 
   7   6   3      715.05      649.57    112.23 o 
   8   6   3        9.37        7.28      3.56 o 
   9   6   3       24.14       12.45      6.28 o 
  10   6   3      698.50      633.11     31.45 o 
  11   6   3      211.53      171.10     18.69 o 
 -12   7   3       19.71       37.88     34.89 o 
 -11   7   3      299.77      382.27     72.36 o 
 -10   7   3      115.63      129.55     14.96 o 
  -9   7   3       32.39       28.61     10.43 o 
  -8   7   3        4.73        4.62      4.89 o 
  -7   7   3       49.14       35.23      5.90 o 
  -6   7   3     1499.29     1389.72    136.20 o 
  -5   7   3      356.75      375.48     40.67 o 
  -4   7   3     1528.43     1563.25     38.16 o 
  -3   7   3      242.62      243.29     18.28 o 
  -2   7   3      445.44      532.39     21.49 o 
  -1   7   3      798.04      906.74     55.51 o 
   0   7   3       56.10       64.87      2.22 o 
   1   7   3      543.43      606.37     35.81 o 
   2   7   3      877.47      892.39     30.03 o 
   3   7   3     1872.92     2117.90     99.55 o 
   4   7   3      449.56      548.26     36.16 o 
   5   7   3     1342.05     1716.22     73.07 o 
   6   7   3      316.15      354.98     26.85 o 
   7   7   3        7.34        6.50      2.58 o 
   8   7   3        9.98        3.62      3.26 o 
   9   7   3       14.83       10.16      5.25 o 
  10   7   3      200.97      201.81     26.30 o 
 -12   8   3       74.62       49.09     12.30 o 
 -11   8   3       81.51       82.04     24.81 o 
 -10   8   3      262.06      266.96     20.98 o 
  -9   8   3     1526.37     1417.42    216.91 o 
  -8   8   3     1220.52     1204.07    120.21 o 
  -7   8   3        0.32        6.01      3.89 o 
  -6   8   3        4.56       10.23      2.88 o 
  -5   8   3       96.33       75.70      6.46 o 
  -4   8   3     1274.97     1277.81     36.81 o 
  -3   8   3     1214.74     1138.97     59.08 o 
  -2   8   3      252.91      261.93     16.53 o 
  -1   8   3      174.54      159.27      8.16 o 
   0   8   3       16.61       40.85     14.28 o 
   1   8   3     2127.39     2498.11     88.58 o 
   2   8   3      580.81      556.33     26.88 o 
   3   8   3      440.23      528.05     24.68 o 
   5   8   3     1807.25     2370.08     31.68 o 
   6   8   3      388.09      396.24     34.70 o 
   7   8   3     1374.99     1801.80     51.63 o 
   8   8   3       31.06       47.04      7.33 o 
   9   8   3       23.96       23.11      4.84 o 
  10   8   3      140.41      129.86     27.46 o 
 -11   9   3      352.52      451.98     55.52 o 
 -10   9   3       24.66       23.76      4.20 o 
  -9   9   3       94.64       86.34     25.59 o 
  -8   9   3       73.52       69.78      9.47 o 
  -7   9   3      156.57      153.23     14.79 o 
  -6   9   3      996.27     1051.10     41.62 o 
  -5   9   3      185.27      201.45     13.77 o 
  -4   9   3      245.91      338.28     35.06 o 
  -3   9   3      685.72      712.00     21.37 o 
  -2   9   3       13.06       15.92      3.99 o 
  -1   9   3      460.18      511.33     20.85 o 
   0   9   3      449.43      456.37     18.04 o 
   1   9   3        5.78       -0.43      2.89 o 
   2   9   3     2169.17     2707.42    181.89 o 
   3   9   3      418.20      508.47     32.53 o 
   4   9   3        0.53        5.91      2.62 o 
   5   9   3        9.20        5.42      2.54 o 
   6   9   3       30.61       20.95      4.68 o 
   7   9   3      553.36      627.32     40.44 o 
   8   9   3      533.77      594.29     64.17 o 
   9   9   3       19.53       11.41      4.02 o 
 -11  10   3       39.70       33.79     10.04 o 
 -10  10   3       32.69       26.46     10.40 o 
  -9  10   3      153.56      140.71     16.75 o 
  -8  10   3        2.37        3.77      5.11 o 
  -7  10   3      171.28      183.60      8.58 o 
  -6  10   3      179.35      208.89      8.59 o 
  -5  10   3       90.21       74.98      7.25 o 
  -4  10   3        0.03        2.11      1.69 o 
  -3  10   3     1282.73     1433.22     43.67 o 
  -2  10   3      204.65      214.59     17.07 o 
  -1  10   3       86.19       95.36      4.32 o 
   0  10   3       88.31      129.31      5.61 o 
   1  10   3      884.46     1052.86     19.01 o 
   2  10   3      584.33      827.67     74.64 o 
   3  10   3      538.19      587.93     48.56 o 
   4  10   3       21.95       27.10      4.45 o 
   5  10   3      215.48      242.08     58.57 o 
   6  10   3        9.97        9.20      4.73 o 
   7  10   3      233.29      314.17     20.22 o 
   8  10   3       28.94       19.54      4.99 o 
   9  10   3        0.01       -0.05      3.62 o 
 -10  11   3      236.98      344.62     54.71 o 
  -9  11   3      422.80      502.04     35.35 o 
  -8  11   3      570.58      599.70     51.03 o 
  -7  11   3       25.05       22.12      5.76 o 
  -6  11   3       80.37       88.26     11.16 o 
  -5  11   3     1092.46     1273.23     83.98 o 
  -4  11   3       95.98       78.28      5.02 o 
  -3  11   3     1369.05     1509.93    120.04 o 
  -2  11   3       32.41       42.70      6.30 o 
  -1  11   3      230.97      304.89     12.42 o 
   0  11   3      793.67      911.06     30.61 o 
   2  11   3        2.08        4.60      3.11 o 
   3  11   3      189.94      201.98     36.61 o 
   4  11   3       71.61       89.69     15.40 o 
   5  11   3       18.99       14.07      5.75 o 
   6  11   3      116.48      113.71     20.19 o 
   7  11   3       65.64       32.03     23.63 o 
   8  11   3      437.86      632.73     42.02 o 
  -9  12   3      133.95      208.35     61.14 o 
  -8  12   3      770.33      952.44     59.71 o 
  -7  12   3       46.00       40.15     10.04 o 
  -6  12   3      142.09      186.37     19.70 o 
  -5  12   3       18.09       18.17      4.39 o 
  -4  12   3     1049.77     1123.87     80.99 o 
  -3  12   3       98.41      104.48     19.14 o 
  -2  12   3      518.29      657.66     55.07 o 
  -1  12   3      493.12      665.62     46.51 o 
   0  12   3      230.03       -3.85     10.94 o 
   1  12   3       13.26       19.05      5.12 o 
   2  12   3       44.78       22.54     10.65 o 
   3  12   3       59.74       51.91     18.61 o 
   4  12   3      438.24      126.85    232.77 o 
   5  12   3       54.07       95.73     10.42 o 
   6  12   3       13.56       16.05      4.38 o 
   7  12   3      588.13      860.00     55.85 o 
  -7  13   3       25.44       22.22      9.79 o 
  -6  13   3       31.30       29.61      6.21 o 
  -5  13   3        3.89       13.56     57.61 o 
  -4  13   3      182.86      171.73     26.09 o 
  -3  13   3       70.33       68.87     13.51 o 
  -2  13   3        2.81        4.57      4.22 o 
  -1  13   3       74.72       11.11     13.33 o 
   0  13   3        7.16       10.31      5.23 o 
   1  13   3      161.90      171.17     44.47 o 
   2  13   3       48.44       22.81     12.45 o 
   3  13   3       57.97       22.69      7.40 o 
   4  13   3      155.42      119.66     62.09 o 
   5  13   3      122.17      138.36     40.33 o 
  -5  14   3        0.76       12.93     48.85 o 
  -4  14   3      575.53      756.73     43.95 o 
  -3  14   3       92.29      143.21     29.19 o 
  -2  14   3        5.59        4.48      2.46 o 
  -1  14   3       42.61       56.81     23.08 o 
   0  14   3       73.73       10.46      8.55 o 
   1  14   3      465.72      811.08     93.52 o 
   2  14   3       17.21       31.76      7.76 o 
   3  14   3        0.66        1.29      4.94 o 
 -14   0   4      849.98     1107.89     67.83 o 
 -12   0   4      480.15      656.91     45.53 o 
 -10   0   4     1851.83     2886.18    136.15 o 
  -8   0   4      564.35      707.76    134.23 o 
  -6   0   4       37.88       46.91     23.70 o 
  -2   0   4      873.10      664.37     42.21 o 
   0   0   4      121.89       93.81     17.18 o 
   2   0   4     6427.89     6225.35     32.95 o 
   4   0   4      138.19       80.55     30.68 o 
   6   0   4     1131.64     1149.63     53.80 o 
   8   0   4       37.64       49.20     12.58 o 
  10   0   4      567.33      519.27     45.94 o 
  12   0   4      125.61      111.32     31.96 o 
 -14   1   4       24.77       22.54      9.81 o 
 -13   1   4     1437.59     1664.66    279.25 o 
 -12   1   4      310.01      416.17     95.58 o 
 -10   1   4     1180.04     1653.17     57.06 o 
  -9   1   4      749.65     1039.82     77.33 o 
  -8   1   4        3.33        6.04      3.71 o 
  -7   1   4     2763.81     3617.45     49.08 o 
  -6   1   4     3883.88     6338.77     45.18 o 
  -5   1   4     3937.13     5426.27     36.85 o 
  -3   1   4       43.45       28.81     10.82 o 
  -2   1   4     3035.56     2061.49     19.45 o 
  -1   1   4     1565.61     1033.40     53.33 o 
   0   1   4      692.80      706.31     15.80 o 
   1   1   4     2453.20     2042.51     49.90 o 
   2   1   4      825.06      786.92     11.06 o 
   3   1   4      134.12       86.55      6.57 o 
   4   1   4     4573.68     5046.06     82.99 o 
   5   1   4      196.24      252.45     31.35 o 
   6   1   4     2403.93     2790.85    225.72 o 
   7   1   4       43.31       41.28      8.18 o 
   8   1   4      182.00      184.13     19.90 o 
   9   1   4       44.67       42.68      9.46 o 
  10   1   4      224.93      171.11     40.58 o 
  11   1   4       18.38       25.28      6.87 o 
 -14   2   4      607.02      657.93     71.96 o 
 -13   2   4      215.38      181.80     52.22 o 
 -12   2   4      112.16      145.08     49.99 o 
 -11   2   4       52.68       51.30     11.03 o 
 -10   2   4      594.52      673.35     47.05 o 
  -9   2   4      386.84      440.79     31.22 o 
  -8   2   4     1105.93     1547.17     92.95 o 
  -7   2   4     2368.27     3367.98     46.11 o 
  -6   2   4     1053.90     1415.59     19.27 o 
  -5   2   4     5597.01     6551.28     38.54 o 
  -4   2   4        1.91        2.64      2.06 o 
  -2   2   4      649.99      567.76     21.49 o 
  -1   2   4        6.82        5.78      1.57 o 
   0   2   4      436.97      388.29     49.05 o 
   1   2   4       12.11       29.15      2.93 o 
   2   2   4        1.10        3.02      2.00 o 
   3   2   4    20006.37    13271.80     33.83 o 
   5   2   4        6.61        6.30      2.28 o 
   6   2   4       25.94       31.25      7.86 o 
   7   2   4      165.15      142.34     30.77 o 
   8   2   4     2158.15     2214.90    142.09 o 
   9   2   4       27.44       29.63      6.15 o 
  10   2   4       47.95       38.02     17.20 o 
  11   2   4      193.04      143.46     18.22 o 
 -14   3   4        0.10       11.69      9.66 o 
 -13   3   4     1129.62     1380.18    351.48 o 
 -12   3   4       91.21       74.96     21.87 o 
 -11   3   4      113.69      106.96     21.80 o 
 -10   3   4      156.87      161.05     10.98 o 
  -9   3   4     4590.28     6184.58    378.18 o 
  -8   3   4     1561.25     2012.39    103.85 o 
  -7   3   4     2315.52     2699.60     38.66 o 
  -6   3   4     2637.14     2767.72     36.39 o 
  -5   3   4       18.80       11.74      3.07 o 
  -4   3   4     2596.85     2643.47     18.34 o 
  -3   3   4       13.35       15.73      4.57 o 
  -2   3   4      819.85      564.16     16.53 o 
  -1   3   4     2296.21     2081.06     21.72 o 
   1   3   4      212.34      135.13     14.03 o 
   3   3   4     3966.69     3539.76     62.56 o 
   4   3   4       94.88       84.78     15.27 o 
   5   3   4     1917.29     2010.08     75.86 o 
   6   3   4       77.16       72.08     17.43 o 
   7   3   4      367.19      427.74     42.92 o 
   8   3   4       36.66       34.15      6.79 o 
   9   3   4      183.90      133.43      8.27 o 
  10   3   4       95.01       85.30     18.91 o 
  11   3   4       19.01       20.31      6.81 o 
 -14   4   4       20.28       15.62     14.12 o 
 -13   4   4       51.94       37.65     12.84 o 
 -12   4   4      399.38      372.57     50.17 o 
 -11   4   4     1106.31     1462.22     51.03 o 
 -10   4   4       93.74       62.33      7.53 o 
  -9   4   4     1136.18     1138.98     32.24 o 
  -8   4   4      744.82      865.72     47.67 o 
  -7   4   4       62.18       53.55      6.69 o 
  -6   4   4       47.44       34.95      8.76 o 
  -5   4   4     1372.88     1458.91     16.50 o 
  -4   4   4      232.95      254.38     32.59 o 
  -3   4   4     8280.35     7146.59     33.24 o 
  -2   4   4      129.77       72.58      9.87 o 
  -1   4   4       30.05       28.56      6.67 o 
   0   4   4     4157.52     3335.20     24.34 o 
   1   4   4     1294.11     1135.66     12.58 o 
   2   4   4      238.24      283.17     18.42 o 
   3   4   4      447.78      441.71     26.53 o 
   4   4   4      489.00      352.86     30.10 o 
   5   4   4     1851.61     1924.04     42.30 o 
   6   4   4       93.77       88.41     14.76 o 
   7   4   4      109.98       96.34      9.53 o 
   8   4   4      521.25      589.92     70.39 o 
   9   4   4      132.01      124.60      8.76 o 
  10   4   4       66.82       64.05     18.43 o 
  11   4   4      118.15       93.62     18.96 o 
 -13   5   4       87.48       65.10     14.70 o 
 -12   5   4      109.89       59.68     32.10 o 
 -11   5   4       33.97       24.56      4.96 o 
 -10   5   4      185.52      174.78     24.58 o 
  -9   5   4      114.24       85.80     15.49 o 
  -8   5   4      268.34      323.47     56.54 o 
  -7   5   4     2592.54     2569.59    185.37 o 
  -6   5   4      663.29      687.60     65.93 o 
  -3   5   4      195.35      249.61     46.54 o 
  -2   5   4     1531.48     1338.57     45.38 o 
  -1   5   4     3484.62     3356.97     41.40 o 
   0   5   4     1927.84     1877.75     23.23 o 
   1   5   4      618.38      568.94     44.77 o 
   2   5   4       22.98       16.03     13.22 o 
   3   5   4      814.86     1024.34     51.42 o 
   4   5   4      308.80      337.53     27.45 o 
   5   5   4      995.21     1118.75     84.71 o 
   6   5   4      795.94      934.05     42.66 o 
   7   5   4      548.46      530.35     50.10 o 
   8   5   4       22.90       19.08      6.07 o 
   9   5   4      242.68      225.86     17.92 o 
  10   5   4        7.82        7.35      3.68 o 
  11   5   4      204.89      234.18     45.99 o 
 -13   6   4       52.80       48.56     19.33 o 
 -12   6   4       31.60       22.33      5.87 o 
 -11   6   4        8.89        6.73      5.89 o 
 -10   6   4       56.28       69.63     13.73 o 
  -9   6   4      167.41      115.23     10.82 o 
  -8   6   4       49.60       46.51      8.68 o 
  -7   6   4      580.60      429.32    131.93 o 
  -6   6   4       32.73       21.92      8.26 o 
  -5   6   4      795.34      776.49     41.55 o 
  -4   6   4      100.18       94.51     11.19 o 
  -3   6   4      420.93      307.21     14.84 o 
  -2   6   4      314.21      260.87     10.16 o 
  -1   6   4     2893.07     2813.83     30.33 o 
   0   6   4       12.25       22.61      1.71 o 
   1   6   4     3584.92     3399.37     31.44 o 
   2   6   4     1495.11     1510.52     73.80 o 
   3   6   4     1061.32     1325.52     31.11 o 
   4   6   4       92.84      128.03     14.64 o 
   5   6   4      893.58     1017.69     88.11 o 
   6   6   4        9.97        9.44      2.78 o 
   7   6   4     1396.85     1543.62     81.12 o 
   8   6   4      394.51      304.46     39.76 o 
   9   6   4        0.60        0.73      6.08 o 
  10   6   4       81.54       56.07     25.33 o 
 -13   7   4      598.34      566.55     70.38 o 
 -12   7   4      478.01      518.45     47.62 o 
 -11   7   4      526.24      458.72     47.40 o 
 -10   7   4        6.68        9.15      4.15 o 
  -9   7   4       86.10       70.81     10.02 o 
  -8   7   4     2583.49     2502.40     29.98 o 
  -7   7   4      127.93      124.18     11.98 o 
  -6   7   4      622.48      779.79    100.52 o 
  -5   7   4        4.68        4.43      2.12 o 
  -4   7   4     5314.73     5221.13    318.69 o 
  -3   7   4       52.05       31.11      7.32 o 
  -2   7   4      839.13      846.05     22.45 o 
  -1   7   4     3134.79     3150.57     28.46 o 
   0   7   4     1322.44     1280.59     42.80 o 
   1   7   4        2.58       14.72      3.55 o 
   3   7   4      106.86       79.68      9.03 o 
   4   7   4     1006.34     1354.15     48.46 o 
   5   7   4      138.39      173.68     15.79 o 
   6   7   4      492.60      547.62     42.38 o 
   7   7   4        8.96       10.51      2.56 o 
   8   7   4       14.99        7.80      8.36 o 
   9   7   4        8.83        6.63      3.50 o 
  10   7   4       72.85       52.21     15.04 o 
 -12   8   4      224.79      200.96     21.81 o 
 -11   8   4       79.04       63.68     13.22 o 
 -10   8   4       41.69       45.89      8.02 o 
  -9   8   4      190.90      224.78     17.40 o 
  -8   8   4     1703.73     1471.54    226.80 o 
  -7   8   4     1210.33     1060.43     24.61 o 
  -6   8   4        1.08        3.48      2.26 o 
  -5   8   4        5.15        7.36      2.67 o 
  -4   8   4       28.17       18.31      4.02 o 
  -3   8   4      355.06      323.69     23.76 o 
  -2   8   4        7.71       10.23      6.55 o 
  -1   8   4      409.82      420.50     26.17 o 
   0   8   4     2733.09     2506.67    120.22 o 
   1   8   4      390.46      388.39     34.93 o 
   2   8   4      104.05      110.61      8.33 o 
   3   8   4     1802.17     2167.22    103.14 o 
   4   8   4      881.41     1085.35     43.36 o 
   5   8   4       53.60       50.05     10.69 o 
   6   8   4      246.94      348.97     26.92 o 
   7   8   4        4.17        8.30      2.67 o 
   8   8   4      298.31      290.05     46.52 o 
   9   8   4       48.56       33.59      6.57 o 
 -11   9   4      254.62      426.37     60.95 o 
 -10   9   4       40.75       35.28      5.61 o 
  -9   9   4     1858.19     2017.62     42.83 o 
  -8   9   4       50.77       75.90     19.55 o 
  -7   9   4       14.84       15.01      3.95 o 
  -6   9   4        1.86        1.64      4.60 o 
  -5   9   4      133.36      118.07     17.69 o 
  -4   9   4     1552.70     1492.88    144.56 o 
  -3   9   4      407.53      409.02     32.89 o 
  -2   9   4     1968.38     2038.51     92.67 o 
  -1   9   4     2705.42     2681.12     88.55 o 
   0   9   4       65.64       67.36     19.09 o 
   1   9   4      211.48      263.34     39.93 o 
   2   9   4     2349.04     2524.17     52.85 o 
   3   9   4      191.06      138.43     32.89 o 
   4   9   4     1934.22     2255.91    142.36 o 
   5   9   4     1354.69     1797.39    104.79 o 
   6   9   4      376.22      568.94     34.27 o 
   7   9   4        1.35        2.54      2.36 o 
   8   9   4      210.72      199.03     46.38 o 
   9   9   4       82.85       66.08     13.42 o 
 -11  10   4       22.62       23.08     19.70 o 
 -10  10   4       11.32       13.67      3.97 o 
  -9  10   4       28.38       12.40      5.59 o 
  -8  10   4        3.41        5.25      5.34 o 
  -7  10   4        0.09        0.71      5.33 o 
  -6  10   4     1159.97     1358.64    104.50 o 
  -5  10   4      323.26      339.07     16.47 o 
  -4  10   4        7.23       12.02      6.73 o 
  -3  10   4       94.60       81.26      9.34 o 
  -2  10   4      224.45      263.19     19.21 o 
  -1  10   4       50.68       55.19      3.75 o 
   0  10   4       27.99       38.11      4.04 o 
   1  10   4       34.88       52.03      6.42 o 
   2  10   4        7.67        6.58      3.77 o 
   3  10   4        3.18        8.26      4.37 o 
   4  10   4      269.78      289.65     19.10 o 
   5  10   4       42.61       43.88      9.89 o 
   6  10   4       26.04       37.97      9.04 o 
   7  10   4       80.02       21.80     30.35 o 
   8  10   4      181.60        7.53     82.85 o 
 -10  11   4      298.56      364.46     34.31 o 
  -9  11   4       25.63       86.01     66.88 o 
  -8  11   4        2.88       38.40     46.14 o 
  -7  11   4       27.81       14.67      5.47 o 
  -6  11   4       51.25       50.85     10.86 o 
  -5  11   4      186.31      235.88     24.60 o 
  -4  11   4        1.06        2.59      2.76 o 
  -3  11   4      387.27      387.13     48.47 o 
  -2  11   4      388.31      414.10     47.67 o 
  -1  11   4       77.92       88.10      5.93 o 
   0  11   4      501.66      631.78     22.69 o 
   1  11   4       10.70        8.87      3.40 o 
   2  11   4      384.86      449.59     43.74 o 
   3  11   4       15.06       13.96      3.96 o 
   5  11   4      120.64       33.05     48.38 o 
   6  11   4      111.95       24.89     30.39 o 
   7  11   4        3.98        6.41      6.04 o 
  -8  12   4       65.05       78.04    122.03 o 
  -7  12   4      770.85      874.09     70.48 o 
  -6  12   4       33.75       39.34      8.35 o 
  -5  12   4        0.01        5.85      3.62 o 
  -4  12   4       23.81       17.62      4.04 o 
  -3  12   4      298.11      426.84     76.48 o 
  -2  12   4      143.54      133.48     44.37 o 
  -1  12   4        4.77       10.51      4.35 o 
   0  12   4       13.99       12.77      4.11 o 
   1  12   4      230.29      111.53     79.26 o 
   2  12   4      609.54       20.73     21.19 o 
   3  12   4      436.48      303.18    187.71 o 
   4  12   4       23.94       22.75      6.96 o 
   5  12   4       35.81       24.85     15.34 o 
   6  12   4      168.84       69.94     52.36 o 
  -7  13   4       21.71       15.67      9.62 o 
  -6  13   4       18.09       10.10      5.63 o 
  -5  13   4      186.26      202.60     56.18 o 
  -4  13   4      209.07      255.09     31.21 o 
  -3  13   4      122.75      149.69     21.00 o 
  -2  13   4       22.98       29.19      7.20 o 
  -1  13   4      183.18      261.43     15.40 o 
   0  13   4        1.07       10.31      3.10 o 
   1  13   4      395.76      672.29     42.53 o 
   2  13   4      104.23       20.87     29.96 o 
   3  13   4       74.58       47.64     24.09 o 
   4  13   4       51.73       58.70     18.12 o 
  -5  14   4      173.23      229.54     47.65 o 
  -4  14   4        0.25        4.84      4.20 o 
  -3  14   4      213.15      293.23     19.24 o 
  -2  14   4      213.10      285.14     28.50 o 
  -1  14   4        1.09        2.89      5.00 o 
   0  14   4       31.35       11.47      9.06 o 
   1  14   4      234.07       65.65    110.97 o 
   2  14   4      157.36      233.50     59.03 o 
 -13   0   5      403.85      484.57     58.80 o 
 -11   0   5        9.75        2.01     14.12 o 
  -9   0   5     7452.38    10728.00    108.70 o 
  -7   0   5     9935.09    15443.81    172.29 o 
  -5   0   5      188.08      237.60     48.50 o 
   1   0   5       48.94       24.86      3.63 o 
   3   0   5     1593.66     1485.22     19.91 o 
   5   0   5      515.65      465.42     29.46 o 
   7   0   5      166.55      158.48     18.81 o 
   9   0   5      796.85      805.20     30.97 o 
  11   0   5        8.28        4.37      8.27 o 
 -14   1   5       11.32       11.94      6.51 o 
 -13   1   5        0.96        2.67      8.38 o 
 -12   1   5       39.55       29.28      7.14 o 
 -11   1   5     2556.13     3970.97    341.93 o 
 -10   1   5     1056.32     1613.99    539.12 o 
  -9   1   5      165.23      192.76     22.30 o 
  -8   1   5     3076.03     5708.18    608.11 o 
  -7   1   5     4865.81     7043.46    285.31 o 
  -5   1   5      338.08      578.85     40.81 o 
  -4   1   5        5.95        2.09      2.66 o 
  -2   1   5     1380.65     1292.35     20.41 o 
  -1   1   5     1672.50     1252.31     21.13 o 
   0   1   5        1.63        5.69      1.40 o 
   1   1   5      208.40      170.74     10.61 o 
   2   1   5     1379.65     1193.07     13.86 o 
   3   1   5     1013.68     1033.82     89.89 o 
   4   1   5       23.50        6.07      8.70 o 
   5   1   5     1186.54     1363.69    126.31 o 
   6   1   5       23.58       23.34      6.08 o 
   7   1   5       69.61       62.93     11.67 o 
   8   1   5     1331.19     1107.79     37.08 o 
   9   1   5       89.68       85.99     18.11 o 
  10   1   5     1086.79      862.89     75.80 o 
  11   1   5        3.46        4.75      5.44 o 
 -14   2   5      196.87      209.26     13.64 o 
 -13   2   5     1754.02     2680.52    178.10 o 
 -12   2   5       48.06       29.26     31.02 o 
 -11   2   5       64.31       77.45     15.98 o 
 -10   2   5      794.87     1048.77     46.97 o 
  -8   2   5     2908.30     3641.69    153.92 o 
  -7   2   5      668.12     1052.23     21.66 o 
  -5   2   5     2561.69     3330.31     25.68 o 
  -4   2   5      121.33      145.40     28.51 o 
  -3   2   5      433.46      391.78     45.21 o 
  -2   2   5      428.81      342.92     18.64 o 
  -1   2   5       64.25       62.77      9.65 o 
   0   2   5     7054.95     7082.43     32.78 o 
   1   2   5       35.10       32.14      6.70 o 
   2   2   5      433.24      417.11     41.58 o 
   3   2   5        1.04        7.39      7.01 o 
   4   2   5      119.80      106.71      7.00 o 
   5   2   5      963.35     1063.74     82.21 o 
   6   2   5      967.23     1065.47     68.81 o 
   7   2   5     1017.59     1094.59     74.41 o 
   8   2   5       15.39       16.98      6.04 o 
   9   2   5      567.75      394.58     18.40 o 
  10   2   5       95.30       73.33      7.89 o 
  11   2   5      181.11      155.07     30.03 o 
 -14   3   5      284.27      411.06    338.67 o 
 -13   3   5      645.92      706.25    211.39 o 
 -12   3   5        9.31        6.89      5.38 o 
 -11   3   5      205.02      187.61     15.32 o 
 -10   3   5      538.63      653.15     23.31 o 
  -9   3   5     4246.11     5603.15    181.76 o 
  -8   3   5       73.88       72.19     16.84 o 
  -7   3   5      115.18      168.01     23.04 o 
  -6   3   5     1695.45     2131.13     29.23 o 
  -5   3   5      690.19      778.13     37.96 o 
  -4   3   5      101.65      136.07     15.82 o 
  -3   3   5      235.33      222.55     33.95 o 
  -2   3   5     2671.98     1684.58     65.29 o 
  -1   3   5      298.07      256.35     18.56 o 
   0   3   5      236.99      218.87     20.23 o 
   1   3   5       10.62       14.33      2.22 o 
   2   3   5     4222.00     4012.25    102.59 o 
   3   3   5     5538.77     4226.87    157.02 o 
   5   3   5      478.87      457.88     44.95 o 
   6   3   5      227.01      219.79      8.60 o 
   7   3   5        2.80        2.20      2.86 o 
   8   3   5     1667.20     1173.51    196.73 o 
   9   3   5      169.29      107.39     13.75 o 
  10   3   5       19.82       17.09      7.45 o 
  11   3   5        4.44        6.46      5.15 o 
 -14   4   5       61.76       53.30     13.50 o 
 -13   4   5      313.71      302.60     34.30 o 
 -12   4   5      145.48      123.77     20.43 o 
 -11   4   5       93.81      104.01     13.97 o 
 -10   4   5      237.41      219.84     49.21 o 
  -9   4   5       66.68       56.29     14.82 o 
  -8   4   5       82.45       73.29     14.63 o 
  -7   4   5       71.20       72.50     10.91 o 
  -6   4   5     1029.90     1063.91     63.64 o 
  -5   4   5      829.65     1133.57     23.58 o 
  -4   4   5     2534.72     2658.53     49.05 o 
  -3   4   5     1253.63      988.88     35.52 o 
  -1   4   5      707.95      713.91     32.69 o 
   0   4   5     2690.70     2919.85     53.10 o 
   1   4   5      911.26      753.32     64.10 o 
   2   4   5       71.55       61.08      6.96 o 
   4   4   5      117.13      110.53      9.19 o 
   5   4   5     2191.85     2194.89    113.88 o 
   7   4   5       11.03       14.32      3.98 o 
   8   4   5        0.32        1.84      2.44 o 
   9   4   5       39.22       35.92      7.72 o 
  10   4   5      160.64      164.00     10.29 o 
 -13   5   5      218.56      217.75     33.14 o 
 -12   5   5      420.26      493.56    101.01 o 
 -11   5   5       37.49       37.93      8.10 o 
 -10   5   5      341.46      302.43     71.45 o 
  -9   5   5     1887.50     1689.35    113.03 o 
  -8   5   5     4122.66     6013.31     52.40 o 
  -7   5   5     1336.96     1321.91    157.76 o 
  -6   5   5     1487.94     1413.75     32.52 o 
  -4   5   5     1009.09      880.82     69.26 o 
  -3   5   5      476.07      388.23     48.83 o 
  -2   5   5        3.22        8.23      2.63 o 
  -1   5   5      263.91      210.47     19.98 o 
   0   5   5     1920.49     2020.98    216.20 o 
   1   5   5     1089.29     1144.63     51.39 o 
   2   5   5     4002.45     3212.88     37.03 o 
   3   5   5     1241.69     1284.68     32.10 o 
   4   5   5      259.30      210.90     15.89 o 
   5   5   5       35.67       29.78      5.10 o 
   6   5   5      381.23      351.53     25.02 o 
   7   5   5        2.30        1.09      9.01 o 
   8   5   5     1506.12     1467.34    134.99 o 
   9   5   5      376.47      375.82     19.64 o 
  10   5   5       38.93       26.34      6.90 o 
 -13   6   5      722.60      937.11    131.53 o 
 -12   6   5      460.63      359.10     63.32 o 
 -11   6   5       26.56       32.93      7.52 o 
 -10   6   5      758.58      859.24    109.07 o 
  -9   6   5      273.09      222.83     13.29 o 
  -8   6   5        1.34        2.22      4.91 o 
  -7   6   5       99.12       85.08     16.51 o 
  -6   6   5      992.60      843.42     80.04 o 
  -5   6   5      802.35      821.17     97.97 o 
  -4   6   5      150.73      171.12     18.98 o 
  -3   6   5       58.41       69.65      4.35 o 
  -2   6   5      932.96      777.42     81.95 o 
  -1   6   5        1.88        3.57      5.57 o 
   0   6   5     1175.65     1076.06     70.14 o 
   1   6   5      168.74      172.79     14.45 o 
   3   6   5      321.34      277.92     31.61 o 
   4   6   5     2069.85     2918.37     87.05 o 
   5   6   5      485.05      549.53     53.77 o 
   6   6   5     1788.37     2512.20    126.31 o 
   7   6   5      312.11      262.24     24.54 o 
   8   6   5      245.26      242.06     29.93 o 
   9   6   5      194.25      213.13     19.32 o 
  10   6   5      177.12      152.56     21.91 o 
 -13   7   5       65.73       50.28     13.03 o 
 -12   7   5      150.76      122.22     14.23 o 
 -11   7   5        3.29        5.37      3.56 o 
 -10   7   5      146.58      137.26     11.31 o 
  -9   7   5       72.89       66.03      8.29 o 
  -8   7   5     2634.20     2155.94    295.89 o 
  -7   7   5      405.44      362.82     32.40 o 
  -6   7   5        4.36        4.13      2.39 o 
  -5   7   5       32.72       30.60      5.42 o 
  -4   7   5      308.00      277.63     21.59 o 
  -3   7   5      951.25     1002.28     50.99 o 
  -2   7   5        2.24        4.07      2.09 o 
  -1   7   5      918.06      900.66     63.93 o 
   0   7   5     1506.07     1596.25    148.97 o 
   1   7   5      664.85      646.80     19.87 o 
   2   7   5      266.60      203.82     28.84 o 
   3   7   5      166.06      151.60     27.48 o 
   4   7   5        4.95        7.04      1.84 o 
   5   7   5        2.01       -1.21      3.47 o 
   6   7   5      122.46      137.42     24.98 o 
   7   7   5      228.01      274.68     29.22 o 
   8   7   5      571.52      133.36    249.04 o 
   9   7   5       81.62       27.33     24.09 o 
 -12   8   5        3.92       12.65     48.01 o 
 -11   8   5      140.74      194.30    107.49 o 
 -10   8   5       89.23      110.16     46.58 o 
  -9   8   5     1950.06     1714.39    211.55 o 
  -8   8   5        3.34       -0.43      4.22 o 
  -7   8   5      722.57      673.61     68.67 o 
  -6   8   5        0.14        4.76      3.76 o 
  -5   8   5      964.67     1035.98    134.76 o 
  -4   8   5      734.96      653.26     20.15 o 
  -3   8   5       14.40       19.49      5.48 o 
  -2   8   5     2174.41     2010.26     40.53 o 
  -1   8   5     1440.27     1423.83     67.47 o 
   0   8   5     2661.46     3007.98    110.99 o 
   1   8   5       40.00       41.55     13.78 o 
   2   8   5        6.78        7.93      2.52 o 
   4   8   5       22.35       18.58      5.44 o 
   5   8   5      828.54     1005.90    100.49 o 
   6   8   5      100.46      106.99     22.85 o 
   7   8   5       34.25       25.41     10.74 o 
   8   8   5        0.09        2.80      3.46 o 
   9   8   5       56.97       40.59     20.85 o 
 -11   9   5      448.57      411.16     19.13 o 
 -10   9   5        2.83        1.14      3.62 o 
  -9   9   5        6.85       10.96     23.72 o 
  -8   9   5     1448.61     1538.08    176.34 o 
  -7   9   5      750.25      760.37     86.39 o 
  -6   9   5     1480.51     1637.82    136.02 o 
  -5   9   5       43.76       32.76      6.80 o 
  -4   9   5        8.40        6.90      2.10 o 
  -3   9   5      906.71      857.78     57.91 o 
  -2   9   5      788.31      757.22     43.48 o 
  -1   9   5       12.03       22.78      4.39 o 
   0   9   5      107.50      119.99      9.12 o 
   1   9   5       10.28        9.78      3.92 o 
   2   9   5       26.20       33.49      9.66 o 
   4   9   5      261.49      325.40     60.90 o 
   5   9   5      136.07       54.41     35.18 o 
   6   9   5      397.37      243.63    150.31 o 
   7   9   5       11.30       23.80      7.04 o 
   8   9   5       20.39       10.41      7.48 o 
 -11  10   5      312.25      388.61     50.70 o 
 -10  10   5        0.40       -1.22      4.38 o 
  -9  10   5      783.72      822.38     93.05 o 
  -8  10   5        1.45       21.94    113.43 o 
  -7  10   5      547.65      643.53     28.01 o 
  -6  10   5      238.96      244.71     20.56 o 
  -5  10   5        4.15        8.65      9.20 o 
  -4  10   5       78.22       73.52     18.40 o 
  -3  10   5      896.09      853.24     99.16 o 
  -2  10   5        9.07       11.45      3.50 o 
  -1  10   5        7.01        4.98      2.77 o 
   0  10   5       66.75       67.64      9.06 o 
   1  10   5        6.20        6.50      3.21 o 
   2  10   5      128.22       44.28     60.23 o 
   3  10   5      362.28      356.68     43.87 o 
   4  10   5        1.29        6.72      4.01 o 
   5  10   5       55.94       42.82     14.47 o 
   6  10   5       67.83       29.60     30.18 o 
   7  10   5      127.43      189.98     78.07 o 
 -10  11   5       63.94       51.37     35.54 o 
  -9  11   5      236.23      252.65     20.09 o 
  -8  11   5      176.69      170.82     28.27 o 
  -7  11   5      883.73     1015.19    176.90 o 
  -6  11   5       21.87       22.36      9.55 o 
  -5  11   5      138.54       60.01     24.07 o 
  -4  11   5      150.11      123.97     36.11 o 
  -3  11   5      809.30      828.25     79.34 o 
  -2  11   5      167.49      143.10     33.46 o 
  -1  11   5        0.93        4.34      4.11 o 
   0  11   5       18.06       15.00      4.99 o 
   2  11   5      191.93      115.98     42.39 o 
   3  11   5      343.09      362.40     32.19 o 
   4  11   5      133.51      151.00     45.96 o 
   5  11   5       27.64       19.06      8.10 o 
   6  11   5       24.44       15.55      6.19 o 
  -8  12   5      246.98      300.59     34.07 o 
  -7  12   5       17.02       38.52    192.57 o 
  -6  12   5       51.22       48.37     11.65 o 
  -5  12   5        2.05        5.84      3.41 o 
  -4  12   5      475.84      452.97     32.14 o 
  -3  12   5      145.07      137.08     24.63 o 
  -2  12   5     1012.15     1289.95     71.07 o 
  -1  12   5       39.11       43.87     14.46 o 
   1  12   5      149.27      148.47     35.84 o 
   2  12   5        1.76        5.62      3.51 o 
   3  12   5       21.48       17.31      5.17 o 
   4  12   5        5.91       11.07      4.95 o 
   5  12   5        1.97        5.62      4.35 o 
  -7  13   5        6.88        4.06      8.56 o 
  -6  13   5       49.53       57.91     16.09 o 
  -5  13   5      213.10      233.42     92.97 o 
  -4  13   5       21.41       16.23      3.45 o 
  -3  13   5      208.48      181.03     19.96 o 
  -2  13   5      151.07      247.07     23.06 o 
  -1  13   5       96.68      112.50      9.29 o 
   0  13   5       51.08       94.36     21.89 o 
   1  13   5      143.64      191.51     35.08 o 
   2  13   5      102.29       78.29     46.08 o 
   3  13   5       22.13       19.06      5.43 o 
   4  13   5       82.58      105.60     34.33 o 
  -4  14   5      107.17      102.50     22.02 o 
  -3  14   5      126.46      192.85     20.49 o 
  -2  14   5       26.76       37.94      9.50 o 
  -1  14   5        1.38        4.15      3.70 o 
   0  14   5       33.59       45.25     11.31 o 
   1  14   5        2.31       -2.12      3.95 o 
 -14   0   6      235.74      254.31     18.46 o 
 -12   0   6     1573.43     2571.82    251.57 o 
 -10   0   6      428.04      850.46    243.31 o 
  -8   0   6      884.18     1303.45     64.63 o 
  -2   0   6     4231.25     3374.26     22.65 o 
   0   0   6      713.40      556.19     34.64 o 
   2   0   6      358.85      245.23     17.58 o 
   4   0   6      552.49      605.67     38.02 o 
   6   0   6      686.02      599.10     29.75 o 
   8   0   6      175.79      127.97      8.67 o 
  10   0   6        7.24       18.22      6.23 o 
 -14   1   6        0.82        8.16     13.25 o 
 -13   1   6      380.19      573.25     98.46 o 
 -12   1   6     1340.98     1986.82     63.35 o 
 -11   1   6      906.47     1531.71    453.63 o 
 -10   1   6       52.07       70.40     15.30 o 
  -9   1   6     3427.81     4858.65    172.76 o 
  -8   1   6      280.43      505.09     39.14 o 
  -7   1   6     1312.40     1978.24     40.75 o 
  -6   1   6     2960.86     4159.32     46.08 o 
  -3   1   6      816.83      767.62     53.07 o 
  -2   1   6     3387.49     2444.85     32.28 o 
  -1   1   6     2996.91     2610.39     65.75 o 
   0   1   6      460.71      463.11     21.23 o 
   1   1   6     4948.41     3683.07     71.03 o 
   2   1   6      953.17      879.64     65.41 o 
   3   1   6       33.13       23.13      4.65 o 
   4   1   6     3186.70     2672.82    298.91 o 
   6   1   6       75.89       80.95     15.85 o 
   7   1   6     1539.52     1404.62    140.90 o 
   8   1   6      290.69      218.67     16.30 o 
   9   1   6        1.27        9.50      7.28 o 
  10   1   6       27.30       14.40      3.36 o 
 -14   2   6        9.23       18.32     30.98 o 
 -13   2   6      121.45      109.62     28.52 o 
 -12   2   6      359.76      405.04    155.70 o 
 -11   2   6     1072.17     1517.75     70.18 o 
 -10   2   6        5.00       -1.39      6.86 o 
  -9   2   6     1159.36     1519.78     40.28 o 
  -8   2   6     1088.53     1464.62     61.52 o 
  -7   2   6      470.57      494.06     22.87 o 
  -6   2   6     6538.13     7207.37    177.94 o 
  -5   2   6       43.53       12.46     23.22 o 
  -4   2   6       78.95       61.24     17.25 o 
  -3   2   6       73.86       73.36      8.51 o 
  -2   2   6      481.18      353.54     22.49 o 
   0   2   6      443.33      504.36     40.89 o 
   1   2   6       80.98       58.95      7.94 o 
   2   2   6       96.74       80.02      4.58 o 
   3   2   6     2765.92     2413.56    109.16 o 
   4   2   6      146.68      183.93     15.37 o 
   6   2   6      138.68      117.59      7.08 o 
   7   2   6     1615.64     1252.66     42.01 o 
   8   2   6      395.92      312.43     10.14 o 
   9   2   6        2.11        0.15     11.85 o 
  10   2   6      142.15      147.08     11.20 o 
 -14   3   6      660.58      788.89    259.94 o 
 -13   3   6      886.65     1079.59    100.53 o 
 -12   3   6      872.04     1158.72     88.87 o 
 -11   3   6      187.33      224.78     15.29 o 
 -10   3   6      450.26      459.02     72.68 o 
  -9   3   6      320.11      362.28     48.65 o 
  -8   3   6      446.80      381.12    186.34 o 
  -7   3   6     1512.08     1761.12    231.70 o 
  -6   3   6      122.34       86.81     30.63 o 
  -4   3   6     1571.78     1857.43     35.46 o 
  -3   3   6     1518.21     1440.70     76.15 o 
  -2   3   6      789.88      570.08     24.63 o 
  -1   3   6     1130.55      981.38     25.38 o 
   0   3   6     1338.74     1095.00     67.80 o 
   1   3   6      271.10      273.35     21.98 o 
   2   3   6     1869.48     1481.87     42.53 o 
   3   3   6       12.01       13.46      4.55 o 
   4   3   6      413.34        2.74      4.37 o 
   5   3   6      123.05       92.31     19.08 o 
   6   3   6      310.79      245.37     52.87 o 
   7   3   6      104.50       82.48     12.68 o 
   8   3   6      188.92      167.64     14.27 o 
   9   3   6      160.35      141.75      8.31 o 
  10   3   6        0.79       12.00      3.67 o 
 -14   4   6        5.43        7.99      5.16 o 
 -13   4   6       20.85       19.68      6.50 o 
 -12   4   6        0.28        4.77      3.83 o 
 -11   4   6       39.58       31.56      7.99 o 
 -10   4   6       47.64       50.09      8.81 o 
  -9   4   6      594.00      569.08     94.06 o 
  -8   4   6      482.24      414.03     27.43 o 
  -7   4   6       10.44       10.40      4.17 o 
  -6   4   6      368.73      419.85     18.76 o 
  -5   4   6      437.42      468.02     48.23 o 
  -4   4   6        4.19        4.36      4.08 o 
  -2   4   6      218.86      241.12     15.17 o 
  -1   4   6     1368.76     1366.88     39.42 o 
   0   4   6      947.54      998.76     15.00 o 
   1   4   6     1177.48      870.99     54.96 o 
   2   4   6       13.62        7.14      2.04 o 
   3   4   6      757.14      538.95     52.28 o 
   4   4   6       13.86        9.67      3.37 o 
   5   4   6     1501.36     1762.40    157.68 o 
   6   4   6       67.05       36.74      9.58 o 
   7   4   6      137.88      151.59     10.31 o 
   8   4   6        2.19       -4.30      5.56 o 
   9   4   6      327.95      308.67     17.64 o 
  10   4   6       98.50      131.42     16.93 o 
 -13   5   6      150.04      124.31     36.19 o 
 -12   5   6      295.43      298.45     33.32 o 
 -11   5   6        4.89        8.44      4.12 o 
 -10   5   6       10.62       13.30      4.55 o 
  -9   5   6       29.30       28.96      5.17 o 
  -8   5   6      261.99      219.54     12.13 o 
  -7   5   6     1057.65      996.51     33.50 o 
  -6   5   6        2.41        7.76      2.72 o 
  -5   5   6       81.26      108.96     11.12 o 
  -4   5   6      119.06       85.83     32.10 o 
  -3   5   6      347.60      248.14     35.57 o 
  -2   5   6      294.45      209.49     33.51 o 
  -1   5   6     2801.16     2540.67    107.36 o 
   0   5   6        0.17       13.76      5.58 o 
   1   5   6       61.53       29.98      8.19 o 
   4   5   6      378.32      268.22     45.06 o 
   5   5   6      342.24       26.75    149.16 o 
   6   5   6      240.77      216.76     27.18 o 
   7   5   6      216.29      179.91     21.75 o 
   8   5   6      413.58      464.82     36.55 o 
   9   5   6      216.58      159.17     32.25 o 
 -13   6   6      908.82      772.09     87.19 o 
 -12   6   6       12.08       13.95      4.36 o 
 -11   6   6        0.40        2.92      4.40 o 
 -10   6   6        0.00        5.10      6.30 o 
  -9   6   6       11.03       13.58      4.50 o 
  -8   6   6        0.10        7.38      7.70 o 
  -7   6   6     4776.77     5240.54    189.22 o 
  -6   6   6     1456.82     1049.77    119.36 o 
  -5   6   6      591.14      710.14     59.04 o 
  -4   6   6      196.46      190.81     23.12 o 
  -2   6   6      208.58      229.78     17.97 o 
  -1   6   6        9.15        6.58      2.60 o 
   0   6   6      401.04      400.60     39.14 o 
   1   6   6       35.38       17.24      5.53 o 
   2   6   6        7.90        4.83      2.65 o 
   4   6   6       12.65        7.74      6.26 o 
   5   6   6      121.19       70.14     34.37 o 
   6   6   6       23.82       19.01     14.87 o 
   7   6   6       24.55       18.64     17.34 o 
   8   6   6        1.13       -3.71      4.70 o 
   9   6   6      387.99      370.55     47.28 o 
 -12   7   6        2.51        6.76      5.57 o 
 -11   7   6      100.99       76.67     18.27 o 
 -10   7   6       84.76       55.15     13.14 o 
  -9   7   6      123.27      127.74     10.68 o 
  -8   7   6       74.93       57.61      9.86 o 
  -7   7   6     1842.23     1377.86     41.28 o 
  -6   7   6       12.56        6.88      5.62 o 
  -5   7   6        0.85        3.61      2.19 o 
  -4   7   6      690.95      710.40    121.01 o 
  -3   7   6      133.64      134.29     12.06 o 
  -2   7   6      811.63      720.48     62.74 o 
  -1   7   6       20.80       19.73      7.55 o 
   0   7   6      856.46      912.45     21.40 o 
   1   7   6     3340.88     3294.50    224.73 o 
   2   7   6     1610.80     1714.37    106.11 o 
   4   7   6      163.01      138.88     21.63 o 
   5   7   6        0.38        2.32      2.65 o 
   6   7   6       19.78        9.32      3.55 o 
   7   7   6       29.58       17.08      7.58 o 
   8   7   6       16.56       28.37     11.08 o 
   9   7   6      129.44      129.36     45.20 o 
 -12   8   6      170.68      165.93     24.83 o 
 -11   8   6      433.32      522.58     66.60 o 
 -10   8   6      234.62      336.62     78.07 o 
  -9   8   6        6.08        5.61      3.50 o 
  -8   8   6       54.66       44.36      9.64 o 
  -7   8   6      194.05      168.29     36.81 o 
  -6   8   6      306.17      275.76     24.42 o 
  -5   8   6        8.22       12.52      5.86 o 
  -4   8   6      386.18      363.81     34.32 o 
  -3   8   6       35.50       40.38      6.17 o 
  -2   8   6      832.18      743.60     64.50 o 
  -1   8   6     2448.16     2379.47     66.69 o 
   0   8   6      542.94      563.30     40.58 o 
   1   8   6       10.91       11.50      3.67 o 
   3   8   6      255.60        7.51      6.29 o 
   4   8   6      267.41      112.67     70.02 o 
   5   8   6      956.71        5.76      8.03 o 
   6   8   6      107.82      115.07     39.49 o 
   7   8   6      175.40       27.14     67.27 o 
   8   8   6       10.14       36.50     13.96 o 
 -11   9   6      129.26      108.72      7.27 o 
 -10   9   6        7.59       11.17      4.17 o 
  -9   9   6      102.49      128.91     15.21 o 
  -8   9   6       15.42        7.75      5.13 o 
  -7   9   6      112.30      107.01     20.87 o 
  -6   9   6       30.04       26.62      2.77 o 
  -5   9   6     2688.81     2728.99    424.96 o 
  -4   9   6        7.24        8.21      3.45 o 
  -3   9   6       32.78       40.74     10.19 o 
  -2   9   6     1213.78     1151.28     61.78 o 
  -1   9   6       33.71       49.59      9.09 o 
   0   9   6      485.11      567.14     39.37 o 
   1   9   6     1158.29     1226.61     80.75 o 
   2   9   6     1556.03     2028.55    173.02 o 
   3   9   6      117.89      128.45     23.50 o 
   4   9   6      621.53      159.83    214.84 o 
   5   9   6       24.15       19.78      8.10 o 
   6   9   6       59.96       30.81     30.39 o 
   7   9   6        0.45       -0.04      4.12 o 
 -10  10   6       37.31       21.34      6.24 o 
  -9  10   6       24.25       22.70      7.02 o 
  -8  10   6      518.80      457.43     54.87 o 
  -7  10   6      123.23      148.74     30.00 o 
  -6  10   6      192.35      196.49     41.16 o 
  -5  10   6       56.89       61.64     21.75 o 
  -4  10   6      144.28      113.08     25.24 o 
  -3  10   6        0.14        3.44      7.16 o 
  -2  10   6       16.10       23.22      5.05 o 
  -1  10   6      190.87      213.92     22.22 o 
   0  10   6     1572.66     1963.68    106.11 o 
   1  10   6        0.91        2.37      3.25 o 
   2  10   6        0.69        4.18      3.02 o 
   3  10   6       13.87        4.35      4.00 o 
   4  10   6       72.17       94.37     26.22 o 
   5  10   6        7.12       14.15      4.12 o 
   6  10   6      229.62       34.08     94.38 o 
  -9  11   6       90.51       65.33     15.74 o 
  -8  11   6        9.12       10.66     10.25 o 
  -7  11   6        0.40       -5.63      7.46 o 
  -6  11   6      403.85      418.42     50.80 o 
  -5  11   6      170.71      176.37     31.58 o 
  -4  11   6      146.09      145.15     17.23 o 
  -3  11   6      352.14      338.19     16.66 o 
  -2  11   6      228.53      255.34     18.60 o 
  -1  11   6      259.41      316.11     18.98 o 
   0  11   6        4.64       11.10      3.65 o 
   1  11   6       47.68       22.86     11.61 o 
   2  11   6       24.84       17.41     12.99 o 
   3  11   6       12.88        7.64      3.93 o 
   4  11   6      413.22      326.10     28.82 o 
   5  11   6        8.45       -0.87      5.35 o 
  -8  12   6       13.53       11.33      6.86 o 
  -7  12   6      280.15      272.46     45.82 o 
  -6  12   6      174.50      100.59     51.58 o 
  -5  12   6       67.35       56.44      9.01 o 
  -4  12   6      159.16      141.15     20.34 o 
  -3  12   6       18.55       20.94      4.87 o 
  -2  12   6       18.39       22.02     10.50 o 
  -1  12   6      805.18     1064.84     71.07 o 
   0  12   6      165.66      178.03     17.05 o 
   1  12   6        0.60        0.32      3.74 o 
   2  12   6       70.08       57.52     24.18 o 
   3  12   6      190.77      101.55    103.28 o 
   4  12   6       31.28       63.58     32.10 o 
  -6  13   6        1.44        8.74      3.76 o 
  -5  13   6      374.81      426.19     68.26 o 
  -4  13   6       37.45       41.25      9.92 o 
  -3  13   6        0.89        3.08      4.91 o 
  -2  13   6        5.33        6.72      3.64 o 
  -1  13   6      159.71      204.59     35.30 o 
   0  13   6        3.28        8.21      5.53 o 
   1  13   6       18.24       23.14      6.40 o 
   2  13   6      168.83      199.27     69.25 o 
  -3  14   6       82.36       66.30     31.57 o 
  -2  14   6      193.94      292.25     23.93 o 
  -1  14   6       45.57       30.66     16.39 o 
 -13   0   7     1395.56     1701.86    110.79 o 
 -11   0   7     1212.00     2293.31    468.33 o 
  -9   0   7       59.93       65.57     42.94 o 
  -7   0   7     1480.42     2397.43    250.50 o 
  -5   0   7      591.58      838.18     44.83 o 
  -1   0   7     1756.03     1243.04    107.83 o 
   1   0   7      112.39      134.39     16.70 o 
   3   0   7       41.12       27.19      6.81 o 
   5   0   7      866.87      890.26     17.35 o 
   7   0   7      943.05      739.99     46.64 o 
   9   0   7     2075.86     1680.44     81.33 o 
 -14   1   7      551.40      575.32     69.76 o 
 -13   1   7      422.44      436.76     76.71 o 
 -12   1   7       44.07       30.47     28.45 o 
 -11   1   7      121.88      185.63     37.40 o 
 -10   1   7      124.23      119.44     11.62 o 
  -9   1   7      106.00      111.38     17.62 o 
  -8   1   7      509.83      568.19     46.59 o 
  -7   1   7     1619.16     2372.08     54.58 o 
  -6   1   7     2689.89     3703.11     82.44 o 
  -5   1   7      231.96      219.89     56.33 o 
  -4   1   7     4195.47     4596.81     49.59 o 
  -3   1   7     2659.60     2215.63     74.38 o 
  -2   1   7     2191.90     2049.43     50.51 o 
  -1   1   7      906.65      674.57     38.94 o 
   0   1   7      326.01      266.54     34.50 o 
   1   1   7     6668.72     4573.45     49.60 o 
   2   1   7      619.86      615.23     33.39 o 
   3   1   7     2056.34     1969.18     50.55 o 
   4   1   7        6.55        6.49      3.67 o 
   5   1   7      326.45      263.87     21.03 o 
   6   1   7      284.04      260.95     13.76 o 
   7   1   7     1427.15     1117.76     34.44 o 
   8   1   7        6.88        9.82      4.94 o 
   9   1   7       39.55       36.76      9.83 o 
  10   1   7        9.83       14.75      5.52 o 
 -14   2   7     1114.64     1514.91     85.29 o 
 -13   2   7      296.87      346.91    110.61 o 
 -12   2   7      447.49      481.94     33.81 o 
 -11   2   7     1605.48     2114.72     59.41 o 
 -10   2   7     2793.99     3810.86    131.07 o 
  -9   2   7     1756.94     2503.09     56.86 o 
  -8   2   7      348.81      478.73     20.17 o 
  -7   2   7     2614.99     2809.37    158.98 o 
  -6   2   7      337.52      219.84     11.33 o 
  -5   2   7       14.62        6.95      2.64 o 
  -4   2   7       42.96       26.96     16.40 o 
  -3   2   7      422.23      394.45     32.87 o 
  -2   2   7      506.83      329.23     37.32 o 
  -1   2   7      482.87      314.59     12.55 o 
   0   2   7       57.25       75.14      6.11 o 
   1   2   7      233.35      208.33     13.28 o 
   2   2   7      237.66      234.24      7.06 o 
   3   2   7       35.52       48.02      7.46 o 
   4   2   7       53.59       47.49     13.21 o 
   5   2   7       16.81       11.70      3.98 o 
   6   2   7       65.58       66.53     12.42 o 
   7   2   7      414.21      330.59     13.30 o 
   8   2   7      204.76      174.95      7.60 o 
   9   2   7      111.15      103.06     18.69 o 
 -14   3   7      200.88      216.60     44.04 o 
 -13   3   7      290.28      251.53     42.81 o 
 -12   3   7      781.14     1077.83    136.79 o 
 -11   3   7      828.25     1049.41    184.72 o 
 -10   3   7      422.71      518.20     61.46 o 
  -9   3   7      402.50      458.11     50.30 o 
  -8   3   7      521.16      607.07     52.31 o 
  -7   3   7     1892.23     2447.46    179.48 o 
  -5   3   7     1239.09     1291.23     16.00 o 
  -4   3   7      610.15      521.14     25.86 o 
  -3   3   7        2.23        3.73      2.53 o 
  -2   3   7     2256.29     1735.62     25.59 o 
  -1   3   7     1936.14     1624.00     43.55 o 
   0   3   7     3824.06     3556.18    189.81 o 
   1   3   7     1033.55      865.08     16.12 o 
   2   3   7       55.82       55.07      3.61 o 
   3   3   7      480.05      488.81     32.70 o 
   4   3   7        2.09        1.52      2.13 o 
   5   3   7      363.65      416.50     39.14 o 
   6   3   7      123.37      139.48     10.69 o 
   7   3   7      436.89      480.27     19.37 o 
   8   3   7       40.69       31.02      6.54 o 
   9   3   7      383.74      295.68     16.45 o 
 -14   4   7       10.39        5.35      6.10 o 
 -13   4   7        7.02        8.73      7.29 o 
 -12   4   7      363.86      334.61     61.50 o 
 -11   4   7      190.75      134.48     20.75 o 
 -10   4   7       23.43       10.49      4.62 o 
  -9   4   7      250.45      295.70     27.77 o 
  -8   4   7       46.03       55.57     13.22 o 
  -7   4   7     1006.14     1129.17     71.59 o 
  -6   4   7        2.95        8.10      3.88 o 
  -5   4   7       90.81       28.28     22.37 o 
  -4   4   7     3057.14     3109.11    128.20 o 
  -3   4   7     1005.64      782.68     38.59 o 
  -2   4   7       99.39      104.51      6.79 o 
  -1   4   7       34.45       32.44      6.97 o 
   0   4   7       19.34       21.48      5.16 o 
   1   4   7        1.24        2.31      1.74 o 
   2   4   7       34.64       19.27      7.19 o 
   3   4   7       10.89       10.16      4.54 o 
   5   4   7       93.46       54.36     34.89 o 
   6   4   7      127.58       93.04     11.14 o 
   7   4   7        3.89        6.32      3.66 o 
   8   4   7       26.01       35.94      7.00 o 
   9   4   7       59.08       75.18     15.54 o 
 -13   5   7      201.14      199.19     24.42 o 
 -12   5   7     1331.96     2301.25    153.70 o 
 -11   5   7      324.89      335.14     38.89 o 
 -10   5   7        0.09        4.17      5.00 o 
  -9   5   7        0.14        4.75      3.93 o 
  -7   5   7        2.00        2.51      2.00 o 
  -6   5   7      960.98      844.23    135.28 o 
  -5   5   7        0.89        4.41      3.12 o 
  -4   5   7     1686.86     1447.58     43.08 o 
  -3   5   7     2581.68     1942.58    231.49 o 
  -2   5   7      828.10      713.84     73.08 o 
  -1   5   7      279.63      265.59     18.79 o 
   0   5   7      502.83      425.61     25.46 o 
   1   5   7      111.47       68.75     28.72 o 
   2   5   7       32.39       25.97      3.16 o 
   3   5   7      509.48      525.04    100.37 o 
   6   5   7     1619.46     2117.38    127.54 o 
   7   5   7       22.44       20.42      9.82 o 
   8   5   7      177.25      166.24     19.92 o 
   9   5   7        0.26        7.33      8.52 o 
 -13   6   7       11.13        3.25      3.35 o 
 -12   6   7      854.14      653.67    129.00 o 
 -11   6   7      166.54      152.03     22.99 o 
 -10   6   7      185.64      136.23     12.68 o 
  -9   6   7      540.11      541.52     47.10 o 
  -8   6   7        9.68        5.55      4.06 o 
  -6   6   7     1023.34      906.64    140.50 o 
  -5   6   7        8.13       11.25      3.85 o 
  -4   6   7      685.48      372.30    121.26 o 
  -3   6   7      272.44      225.74     11.89 o 
  -2   6   7     2468.85     2606.80    201.05 o 
  -1   6   7        8.27        9.67      3.57 o 
   0   6   7      325.77      265.15     10.63 o 
   1   6   7        0.04        1.90      6.31 o 
   2   6   7      513.08      508.75     88.35 o 
   3   6   7       67.32       24.29     18.18 o 
   4   6   7       77.10       16.09     23.51 o 
   5   6   7        1.32        1.58      2.97 o 
   6   6   7      250.02      325.23     27.54 o 
   7   6   7      321.20      385.56     39.32 o 
   8   6   7      281.38      329.60     66.87 o 
 -12   7   7      440.29      374.24     17.13 o 
 -11   7   7      572.06      543.71     34.79 o 
 -10   7   7       42.61       25.26      6.71 o 
  -9   7   7        6.53        5.55      6.67 o 
  -7   7   7        0.12        0.75      2.34 o 
  -6   7   7      146.01      152.12     21.65 o 
  -5   7   7        0.77        0.38      1.98 o 
  -4   7   7       37.58        4.99     17.45 o 
  -3   7   7     2887.43     2722.77    185.74 o 
  -2   7   7       15.51       15.85      4.72 o 
  -1   7   7      259.14      202.47     17.11 o 
   0   7   7        5.94        3.42      3.28 o 
   1   7   7      135.03      121.28      7.89 o 
   2   7   7       76.78       81.77     17.94 o 
   3   7   7      297.59       61.59    100.96 o 
   4   7   7      645.19        6.00      9.55 o 
   5   7   7     1897.24       27.95     17.99 o 
   6   7   7       64.08      109.13     16.74 o 
   7   7   7      468.14      606.07    105.29 o 
   8   7   7        7.98       33.65     12.39 o 
 -12   8   7       95.23       72.64     15.61 o 
 -11   8   7     1103.89      959.87    101.79 o 
 -10   8   7      485.67      470.03     37.37 o 
  -9   8   7       25.99       22.85      6.99 o 
  -8   8   7        3.41        2.20      3.25 o 
  -7   8   7     1343.61     1176.24    133.45 o 
  -6   8   7      732.40      637.39     40.68 o 
  -5   8   7      698.50      584.75     43.46 o 
  -4   8   7      579.89      520.49     39.21 o 
  -3   8   7      971.21     1131.36    116.95 o 
  -2   8   7       98.72       79.95     13.85 o 
  -1   8   7      280.71      227.61     20.54 o 
   0   8   7       69.76       89.32      6.74 o 
   1   8   7       26.67       34.33      6.54 o 
   2   8   7      708.68      518.46     49.43 o 
   4   8   7      137.13      125.27     52.35 o 
   5   8   7       11.56       10.28      5.85 o 
   6   8   7        0.74        4.15      8.23 o 
   7   8   7        8.96        7.48      6.32 o 
 -11   9   7        0.10        1.07      2.63 o 
 -10   9   7      570.08      592.38     85.35 o 
  -9   9   7       58.28       30.64     10.46 o 
  -8   9   7      681.20      434.39     28.64 o 
  -7   9   7        2.26       -0.59      5.42 o 
  -6   9   7      498.42      417.61     27.67 o 
  -5   9   7       84.37       57.28     17.87 o 
  -4   9   7       24.78       17.22     15.02 o 
  -3   9   7       85.74      102.32     17.10 o 
  -2   9   7      487.38      402.21     36.50 o 
  -1   9   7      294.01      358.90     25.60 o 
   0   9   7      178.76      102.93     56.10 o 
   1   9   7      428.80      348.80     26.78 o 
   2   9   7      261.13      201.89     56.47 o 
   3   9   7      369.36      363.72     51.41 o 
   4   9   7      152.55      110.46     63.59 o 
   5   9   7      324.06      223.74     21.08 o 
   6   9   7       54.70       14.83     13.72 o 
 -10  10   7        1.25       10.08      8.67 o 
  -9  10   7       13.22       13.45      7.63 o 
  -8  10   7       14.54       12.04      5.96 o 
  -7  10   7      570.28      504.51     50.70 o 
  -6  10   7        0.63        1.64      6.91 o 
  -5  10   7      198.04      155.97     45.50 o 
  -4  10   7       45.59       49.85     19.68 o 
  -3  10   7      246.59      206.31     11.22 o 
  -2  10   7       10.11       16.40      4.64 o 
  -1  10   7      366.93      469.28     25.73 o 
   0  10   7       34.18       28.11      5.12 o 
   1  10   7      269.84      269.77     22.35 o 
   2  10   7       50.13       25.00      7.74 o 
   3  10   7      265.82       71.23    114.78 o 
   4  10   7        7.72       11.76      3.42 o 
   5  10   7       96.22      128.54     53.82 o 
   6  10   7       21.12       16.59      7.14 o 
  -9  11   7       29.32       20.06     23.52 o 
  -8  11   7       25.73       15.37      5.36 o 
  -7  11   7        0.08        5.46     13.62 o 
  -6  11   7      101.94       84.67     24.79 o 
  -5  11   7       76.69       70.04     20.52 o 
  -4  11   7      345.88      476.53     53.65 o 
  -3  11   7     1278.64     1241.87     40.40 o 
  -2  11   7       34.67       51.72      9.45 o 
  -1  11   7      447.67      620.71     26.50 o 
   0  11   7       11.97        6.65      2.39 o 
   1  11   7      194.38      205.96     22.91 o 
   2  11   7        0.01        0.18      3.68 o 
   3  11   7       35.22       24.83     13.15 o 
   4  11   7       25.38       29.21     12.45 o 
  -8  12   7        2.48       11.13      7.69 o 
  -7  12   7        0.05        5.95      4.77 o 
  -6  12   7      213.94      265.70     20.73 o 
  -5  12   7        0.87        4.30      3.99 o 
  -4  12   7        2.42       11.61      4.55 o 
  -3  12   7      348.73      321.31     31.39 o 
  -2  12   7       83.20       88.37      6.71 o 
  -1  12   7       14.70       13.77      3.85 o 
   0  12   7       36.72       32.90     14.46 o 
   1  12   7        0.83        1.83      4.08 o 
   2  12   7      207.46       13.83      6.58 o 
   3  12   7       77.25       82.47     33.16 o 
  -5  13   7        7.98        7.12      4.81 o 
  -4  13   7       57.91       47.22      8.42 o 
  -3  13   7       88.86      144.19     20.46 o 
  -2  13   7      404.47      584.73     48.73 o 
  -1  13   7       16.01       17.29      4.41 o 
   0  13   7       60.53       43.39     13.16 o 
   1  13   7       51.62       23.54     19.75 o 
 -14   0   8        0.08        4.42      7.39 o 
 -12   0   8     1414.47     1866.53    495.46 o 
 -10   0   8       68.41       82.10     16.16 o 
  -6   0   8     5845.83     6717.07    289.85 o 
  -2   0   8     4780.60     4476.29    184.89 o 
   0   0   8      798.98      906.23     75.86 o 
   2   0   8      730.64      821.80     34.09 o 
   4   0   8        0.10        1.34      5.47 o 
   6   0   8     1651.12     1423.74     68.47 o 
   8   0   8       88.98       77.73     28.53 o 
 -14   1   8      111.01       72.14     23.34 o 
 -13   1   8        1.63        3.41      7.99 o 
 -12   1   8     1388.87     1961.35     55.98 o 
 -11   1   8        0.99        2.09      5.56 o 
 -10   1   8      562.47      723.93     42.50 o 
  -9   1   8     1267.14     1564.68     70.77 o 
  -8   1   8      166.83      146.05     44.56 o 
  -7   1   8      292.88      377.78     21.35 o 
  -6   1   8        1.30        0.32      3.27 o 
  -5   1   8      772.39      973.88    129.63 o 
  -4   1   8      832.78      839.34     74.19 o 
  -3   1   8     2031.06     1692.01     95.54 o 
  -2   1   8      513.69      423.59     19.08 o 
  -1   1   8        0.15        4.14      2.39 o 
   0   1   8     1720.20     1456.39    106.20 o 
   1   1   8      209.57      161.94     16.21 o 
   2   1   8      448.49      473.61     19.60 o 
   3   1   8     1528.37     1423.02     69.41 o 
   4   1   8     1346.92     1292.80     65.57 o 
   5   1   8       46.28       51.51     11.96 o 
   6   1   8      489.88      381.03     18.75 o 
   7   1   8       10.89        4.12      4.49 o 
   8   1   8      433.61      353.03     24.95 o 
   9   1   8        1.21        1.70      7.02 o 
 -14   2   8      539.41      622.89     52.32 o 
 -13   2   8      685.19      953.59     85.35 o 
 -12   2   8       21.21       14.80      5.84 o 
 -11   2   8       87.22       74.15     24.58 o 
 -10   2   8       84.98       60.79     12.78 o 
  -9   2   8      115.03       94.07     12.31 o 
  -8   2   8      225.86      195.09     58.52 o 
  -7   2   8     1291.13     1784.04     46.60 o 
  -6   2   8     3172.31     3013.72    311.95 o 
  -5   2   8      730.95      577.79     80.72 o 
  -4   2   8      172.90      149.31     11.50 o 
  -3   2   8      131.93      120.51     10.75 o 
  -2   2   8     1795.99     1785.95     22.91 o 
  -1   2   8     3306.44     3010.46     77.51 o 
   0   2   8     2758.78     2387.23     64.02 o 
   1   2   8       74.25       68.33     10.75 o 
   2   2   8      292.16      270.39     16.97 o 
   3   2   8      161.84      166.10     21.11 o 
   4   2   8     1066.54     1058.99     72.01 o 
   5   2   8        6.15        8.14      6.36 o 
   6   2   8       61.92       61.55     13.41 o 
   7   2   8      187.85      190.25     14.55 o 
   8   2   8      106.31      109.17     21.35 o 
   9   2   8      308.83      283.35     22.43 o 
 -14   3   8      544.84      616.40    136.48 o 
 -13   3   8       18.45       17.75      7.94 o 
 -12   3   8       55.30       38.36     11.84 o 
 -11   3   8      395.05      267.49     60.19 o 
 -10   3   8      150.92      134.08     17.79 o 
  -9   3   8      311.10      409.12     53.13 o 
  -8   3   8     1977.61     2521.44    103.63 o 
  -7   3   8      681.48      746.34     51.06 o 
  -6   3   8       78.92       47.40     14.51 o 
  -5   3   8      855.55     1010.74    160.32 o 
  -4   3   8     1010.99     1048.60     80.23 o 
  -3   3   8     2634.65     2347.48     82.46 o 
  -2   3   8     1832.12     1536.59    109.40 o 
  -1   3   8      181.82      160.04     14.78 o 
   0   3   8      496.68      430.78     13.51 o 
   1   3   8      169.15      199.38     12.23 o 
   2   3   8      226.54      219.51     12.91 o 
   3   3   8      914.95      912.72     58.52 o 
   4   3   8      254.80      233.80     35.25 o 
   5   3   8      185.48      160.86     11.27 o 
   6   3   8        0.54        4.33      3.44 o 
   7   3   8       95.10       98.67     13.37 o 
   8   3   8       55.06       41.38      9.54 o 
 -13   4   8     1995.89     2427.32    273.61 o 
 -12   4   8       28.57       26.09      6.71 o 
 -11   4   8     3223.75     3535.87     73.94 o 
 -10   4   8       10.55        9.20      2.98 o 
  -9   4   8      161.82       50.70     59.05 o 
  -8   4   8       89.89       48.04     38.67 o 
  -7   4   8       74.82       44.69     42.71 o 
  -6   4   8      576.68      756.82     66.14 o 
  -5   4   8      284.94      198.61     48.99 o 
  -4   4   8      644.30      570.24     43.58 o 
  -3   4   8        6.62        6.74      2.13 o 
  -2   4   8      182.39      159.33     11.99 o 
  -1   4   8       43.29       50.50      3.51 o 
   0   4   8        6.77        6.26      1.92 o 
   1   4   8       50.97       53.43      9.78 o 
   2   4   8      303.66      269.32     16.50 o 
   3   4   8     1378.04     1214.00     65.15 o 
   4   4   8      200.27      183.80     17.73 o 
   5   4   8     2561.81     2845.77    118.93 o 
   6   4   8      331.11      434.96     48.17 o 
   7   4   8      266.67      224.40     39.86 o 
   8   4   8        1.04        5.05     16.09 o 
 -13   5   8      150.04      112.84     44.09 o 
 -12   5   8       93.23       68.05      7.09 o 
 -11   5   8       12.96        6.06      4.51 o 
 -10   5   8       36.46       26.90      5.34 o 
  -9   5   8     1081.94     1045.75    112.04 o 
  -8   5   8      160.20      124.07     26.03 o 
  -7   5   8       61.34       32.84     27.42 o 
  -6   5   8     4231.92     4401.52    157.90 o 
  -5   5   8     3423.34     2822.57    239.89 o 
  -4   5   8      267.42      241.00     17.16 o 
  -3   5   8       18.26       18.04      7.12 o 
  -2   5   8      187.28      186.50      8.68 o 
  -1   5   8     3106.59     2954.94     58.84 o 
   0   5   8      320.80      283.01     13.38 o 
   1   5   8        0.20        1.67      1.64 o 
   2   5   8     1113.15      913.09     22.04 o 
   4   5   8       20.27       18.82      7.09 o 
   5   5   8      295.54      295.38     18.22 o 
   6   5   8       18.26        9.98      5.80 o 
   7   5   8      404.83      572.96     39.36 o 
   8   5   8        7.92       21.35     14.15 o 
 -13   6   8        8.10       15.02      6.64 o 
 -12   6   8       55.27       52.10     13.16 o 
 -11   6   8      325.50      376.95     65.57 o 
 -10   6   8        3.65        2.61      3.57 o 
  -9   6   8      137.43      123.28     27.26 o 
  -8   6   8        5.71        3.59      3.08 o 
  -7   6   8     1094.02      951.47    143.02 o 
  -6   6   8       47.15       24.50      6.51 o 
  -5   6   8     2947.98     1935.08    282.55 o 
  -4   6   8      558.14      460.79     31.20 o 
  -3   6   8        3.45        3.08      4.78 o 
  -2   6   8      163.07      167.28     27.84 o 
  -1   6   8     1736.56     1484.49     60.83 o 
   0   6   8     1204.12     1218.29     48.58 o 
   1   6   8       29.93       32.72      5.21 o 
   2   6   8       57.34       55.26     11.17 o 
   3   6   8      142.15      170.03     19.00 o 
   4   6   8      754.35       14.96     10.48 o 
   5   6   8        2.92       14.82      9.62 o 
   6   6   8      141.47      201.72     21.13 o 
   7   6   8        9.70        2.47     12.75 o 
 -12   7   8      520.39      515.80     60.95 o 
 -11   7   8        0.26        2.26      4.02 o 
 -10   7   8        1.32        3.94      4.45 o 
  -9   7   8       94.56       22.15     24.17 o 
  -8   7   8      182.91      200.98     17.45 o 
  -7   7   8        3.13        7.14      3.58 o 
  -6   7   8     3351.07     5002.71     57.23 o 
  -5   7   8      637.00      665.42     75.37 o 
  -4   7   8      287.95      249.49     28.38 o 
  -3   7   8      384.21      383.79     39.16 o 
  -2   7   8      190.30      176.65     21.76 o 
  -1   7   8     1494.78     1543.06     99.44 o 
   0   7   8       47.74       42.70      9.61 o 
   1   7   8        8.72        7.48      2.92 o 
   2   7   8      495.96      544.62     55.42 o 
   3   7   8        0.22        4.76      3.98 o 
   4   7   8      114.64       23.40     46.33 o 
   5   7   8       25.85       24.30     10.65 o 
   6   7   8       59.24       73.14     25.68 o 
   7   7   8      225.20      296.40     42.77 o 
 -11   8   8      526.62      388.80     30.13 o 
 -10   8   8       80.52       72.59     16.99 o 
  -9   8   8      227.45      131.64     70.42 o 
  -8   8   8      194.62      193.54     33.58 o 
  -7   8   8      321.95      275.73     27.86 o 
  -6   8   8      139.59      154.95     20.98 o 
  -5   8   8       36.00       33.10      8.18 o 
  -4   8   8       74.70       80.69     34.18 o 
  -3   8   8      114.49      136.11     12.82 o 
  -2   8   8     2480.67     2060.87    230.84 o 
  -1   8   8        0.50        3.73      2.46 o 
   0   8   8       38.00       44.60      6.87 o 
   1   8   8       91.92       96.32     13.73 o 
   2   8   8     1002.72     1161.54     93.99 o 
   3   8   8      146.20       64.43     75.96 o 
   4   8   8      213.78       21.24     89.40 o 
   5   8   8      345.43      349.66    142.87 o 
   6   8   8       39.31       26.28     35.40 o 
 -11   9   8       70.17       46.18     17.84 o 
 -10   9   8       31.51       34.44     10.70 o 
  -9   9   8      319.44      199.82     18.17 o 
  -8   9   8      204.22      195.37     40.96 o 
  -7   9   8        1.21        1.35      9.00 o 
  -6   9   8       52.86       47.19     16.71 o 
  -5   9   8        0.55        0.12      7.49 o 
  -4   9   8      220.18      168.78     44.74 o 
  -3   9   8      152.18      147.57     25.45 o 
  -2   9   8      339.21      374.41     14.55 o 
  -1   9   8      783.30      830.91     53.32 o 
   0   9   8      894.77      959.61     35.81 o 
   1   9   8       69.40       97.73      8.71 o 
   2   9   8      106.70      173.75     25.46 o 
   3   9   8       15.97       10.28      4.32 o 
   4   9   8      228.36       23.34    110.50 o 
   5   9   8      110.23      102.45     29.04 o 
 -10  10   8        0.12        4.66      6.64 o 
  -9  10   8      271.25      199.56     28.86 o 
  -8  10   8      351.60      353.46     29.88 o 
  -7  10   8        0.10        4.81      6.85 o 
  -6  10   8     1118.32     1279.73    169.92 o 
  -5  10   8       51.88       32.84     22.79 o 
  -4  10   8     1545.88     1798.47    430.40 o 
  -3  10   8        9.08       22.32      8.78 o 
  -2  10   8      154.92      183.65     17.49 o 
  -1  10   8       77.86       71.89     14.66 o 
   0  10   8       79.40       89.52     14.73 o 
   1  10   8       98.66      117.94     18.04 o 
   2  10   8       50.11       29.49      8.64 o 
   3  10   8        1.69        9.29      3.90 o 
   4  10   8        0.71        7.54      3.65 o 
   5  10   8        1.18        9.55      5.74 o 
  -8  11   8       67.20       36.45     13.33 o 
  -7  11   8       68.44       58.63     25.91 o 
  -6  11   8      369.68      327.59     60.35 o 
  -5  11   8       99.54      114.56     20.13 o 
  -4  11   8        0.06       12.07      6.82 o 
  -3  11   8      227.28      156.80     32.75 o 
  -2  11   8       39.09       37.57      6.15 o 
  -1  11   8       26.08       29.89      5.58 o 
   0  11   8      193.33      251.64     19.41 o 
   1  11   8       33.35       27.65      5.94 o 
   2  11   8      340.57      441.87     43.41 o 
   3  11   8      189.37       33.20     94.55 o 
  -7  12   8       89.99       82.75     34.90 o 
  -6  12   8       91.55       94.92     42.09 o 
  -5  12   8       21.32       16.28      3.22 o 
  -4  12   8       13.04        0.52      4.54 o 
  -3  12   8       79.48      128.86     19.85 o 
  -2  12   8       25.80       24.59      4.22 o 
  -1  12   8       18.29       24.56      6.54 o 
   0  12   8       15.65        8.94      3.47 o 
   1  12   8       43.34       47.37      8.73 o 
   2  12   8       76.23       70.36     14.38 o 
  -3  13   8       61.80       71.97     12.80 o 
  -2  13   8       14.17       11.90      4.39 o 
 -13   0   9      244.27      191.72     35.34 o 
 -11   0   9        7.78       11.42      8.47 o 
  -9   0   9     2035.74     2681.03     37.55 o 
  -7   0   9       93.00      145.96    117.69 o 
  -5   0   9     7677.79     7493.35     63.22 o 
  -3   0   9     1922.83     1800.34    132.31 o 
  -1   0   9      307.96      263.15     20.78 o 
   1   0   9      645.41      710.46    100.11 o 
   3   0   9     4228.74     3981.41    423.94 o 
   5   0   9       76.60       68.00     15.78 o 
   7   0   9       61.39       56.36     21.48 o 
 -14   1   9       44.24       32.35     11.48 o 
 -13   1   9     1154.73     1300.10     97.14 o 
 -12   1   9        0.79        0.45      7.93 o 
 -11   1   9     1111.92     1348.67     43.52 o 
 -10   1   9       55.32       20.55     24.56 o 
  -9   1   9      238.58      232.04     24.77 o 
  -8   1   9     1163.80     1369.58     62.62 o 
  -7   1   9      152.89      221.56     49.49 o 
  -6   1   9       38.49       35.87     15.57 o 
  -5   1   9      628.44      783.11    153.98 o 
  -4   1   9       49.36       53.65      8.20 o 
  -3   1   9        0.14        4.75      3.12 o 
  -2   1   9     1438.32     1271.12     47.12 o 
  -1   1   9      118.54       88.12      8.30 o 
   0   1   9      594.44      459.50     23.03 o 
   1   1   9      379.57      374.20     12.25 o 
   2   1   9      142.45      152.23     16.54 o 
   3   1   9      566.51      601.58     58.37 o 
   4   1   9      346.95      381.49     29.14 o 
   5   1   9        2.69        6.73      2.70 o 
   6   1   9        2.55        1.96      4.32 o 
   7   1   9      100.59       77.03     14.74 o 
   8   1   9      311.77      253.75     20.35 o 
 -14   2   9       74.52       29.28     15.42 o 
 -13   2   9      133.07      176.33     40.11 o 
 -12   2   9      191.83      207.44     80.35 o 
 -11   2   9      290.96      135.39    121.57 o 
 -10   2   9      655.03      821.16    122.68 o 
  -9   2   9      735.10      718.11     90.08 o 
  -8   2   9       84.44       24.75     33.00 o 
  -7   2   9       13.72       10.91      3.39 o 
  -6   2   9       65.82       40.65     16.63 o 
  -5   2   9     1673.86     1530.54     40.01 o 
  -4   2   9       55.93       45.80      6.61 o 
  -3   2   9     1551.28     1595.07     92.72 o 
  -2   2   9      746.65      655.08     40.42 o 
  -1   2   9     1622.35     1471.82     55.70 o 
   0   2   9       33.56       35.28      4.29 o 
   1   2   9     1323.53     1408.54     62.60 o 
   2   2   9        0.87        5.21      5.04 o 
   3   2   9       96.21       92.39      9.74 o 
   4   2   9      448.39      435.74     27.73 o 
   5   2   9        2.64        6.42     10.56 o 
   6   2   9        1.29        5.94      6.56 o 
   7   2   9        7.21       17.50     15.57 o 
   8   2   9       14.76        8.35     11.22 o 
 -13   3   9      690.90      656.34    114.99 o 
 -12   3   9        3.40        0.59      7.19 o 
 -11   3   9      588.02      637.83     69.41 o 
 -10   3   9      221.27      227.00     15.49 o 
  -9   3   9        2.38        1.77      3.99 o 
  -8   3   9      770.59      957.81     26.87 o 
  -7   3   9     1780.43     2175.97    195.81 o 
  -6   3   9      611.50      626.94     66.11 o 
  -5   3   9     2195.56     2852.40    319.83 o 
  -4   3   9      237.25      200.68     43.05 o 
  -3   3   9     2405.84     2317.49     81.06 o 
  -2   3   9       20.74       19.60      4.29 o 
  -1   3   9      930.29      934.84     33.79 o 
   0   3   9     1005.99      755.21     39.62 o 
   1   3   9      439.83      419.74     28.72 o 
   2   3   9       14.04       20.41      3.00 o 
   3   3   9       36.09       52.42     10.26 o 
   4   3   9      774.31      846.32     87.78 o 
   5   3   9      524.50      520.69     29.08 o 
   6   3   9        1.08        3.65      9.25 o 
   7   3   9       27.69       33.59      6.65 o 
   8   3   9       10.83        5.69     12.83 o 
 -13   4   9       35.52       22.60      6.02 o 
 -12   4   9      230.14      275.40     38.98 o 
 -11   4   9      185.06      215.78     25.12 o 
 -10   4   9     1406.01     1930.96     88.67 o 
  -9   4   9       99.01       35.07     28.10 o 
  -8   4   9      227.94      196.84     14.54 o 
  -7   4   9     1660.70     2091.35    149.25 o 
  -6   4   9      143.09       82.90     31.82 o 
  -5   4   9       13.31       15.29      3.51 o 
  -4   4   9        4.19        5.76      3.96 o 
  -3   4   9       15.19       16.80      1.96 o 
  -2   4   9      526.19      500.21     27.65 o 
  -1   4   9       27.65       23.98      4.69 o 
   0   4   9      116.36      110.01      7.53 o 
   1   4   9       57.80       49.43      6.82 o 
   2   4   9      418.89      385.13     25.34 o 
   3   4   9        5.60        6.76      2.95 o 
   4   4   9       27.74       22.10      6.21 o 
   5   4   9        0.05        2.08      3.55 o 
   6   4   9      276.54      253.74     68.23 o 
   7   4   9       74.37       79.48     21.19 o 
 -13   5   9       65.77       39.60      9.36 o 
 -12   5   9      659.57      977.54     34.66 o 
 -11   5   9      137.57       39.31     68.45 o 
 -10   5   9        0.04       -1.65      4.53 o 
  -9   5   9      503.36      492.82     63.30 o 
  -8   5   9      437.24      510.98     64.37 o 
  -7   5   9       11.88        7.74      9.37 o 
  -5   5   9      113.50       83.33     16.39 o 
  -4   5   9     1115.64      883.80     69.63 o 
  -3   5   9       40.51       37.29      7.40 o 
  -2   5   9      346.78      295.18     23.19 o 
  -1   5   9       47.05       63.31     10.04 o 
   0   5   9      280.52      278.36     16.62 o 
   1   5   9      255.40      232.65     17.94 o 
   2   5   9       16.10       17.96      5.50 o 
   3   5   9       32.13       27.18      6.33 o 
   4   5   9       15.78       26.61     26.61 o 
   5   5   9       28.06       62.49     41.45 o 
   6   5   9       26.93       21.78      8.53 o 
   7   5   9        0.93       -0.85     10.05 o 
 -12   6   9        0.20       -1.75      4.39 o 
 -11   6   9      231.73      241.60     50.81 o 
 -10   6   9      329.04       79.04    103.11 o 
  -9   6   9      255.69      246.79     26.57 o 
  -8   6   9     1197.11     1369.64    144.33 o 
  -7   6   9      707.81      590.78    101.80 o 
  -6   6   9       90.43       78.71     24.77 o 
  -5   6   9      175.58      144.40     33.13 o 
  -4   6   9      702.10      660.27     32.80 o 
  -3   6   9      531.86      542.83     42.47 o 
  -2   6   9      372.26      332.88     23.49 o 
  -1   6   9      350.13      334.09     23.68 o 
   0   6   9      543.59      517.73     28.91 o 
   1   6   9      226.34      212.41     21.47 o 
   2   6   9       66.71       74.38     10.38 o 
   3   6   9      142.82      179.61     40.99 o 
   4   6   9       35.07       65.21     21.21 o 
   5   6   9       28.44       27.41     13.35 o 
   6   6   9     1362.09     2057.28     96.25 o 
 -12   7   9      273.42      179.48     28.62 o 
 -11   7   9      587.49      394.46     28.01 o 
 -10   7   9        3.89       -4.08     10.90 o 
  -9   7   9      226.63      307.46     39.18 o 
  -8   7   9        3.35        9.61     11.38 o 
  -7   7   9      577.70      685.61    212.25 o 
  -6   7   9       31.93       23.00      8.55 o 
  -5   7   9      726.80      618.67     37.76 o 
  -4   7   9      651.81      567.61     51.09 o 
  -3   7   9     1140.73     1136.78    123.45 o 
  -2   7   9      172.10      186.55     11.02 o 
  -1   7   9      259.26      256.30      9.93 o 
   0   7   9        4.70        2.31      3.84 o 
   1   7   9      229.07      233.23     13.89 o 
   2   7   9        3.67        5.37      4.45 o 
   3   7   9       37.07       27.34      9.32 o 
   4   7   9       70.27       57.30     26.96 o 
   5   7   9       16.59       33.11     14.40 o 
   6   7   9        7.42        3.66     10.54 o 
 -11   8   9      122.56      102.18     37.26 o 
 -10   8   9       35.52       33.30     11.06 o 
  -9   8   9      174.45      131.14     31.67 o 
  -8   8   9      147.36      151.32     55.86 o 
  -7   8   9      841.91      948.83    255.07 o 
  -6   8   9       56.06       56.00     10.15 o 
  -5   8   9      484.15      422.04     26.29 o 
  -4   8   9      187.50      169.11     29.05 o 
  -3   8   9      129.82      110.01     19.59 o 
  -2   8   9      828.32      881.41     58.66 o 
  -1   8   9       90.71      128.53      6.49 o 
   0   8   9        0.00        2.72      1.88 o 
   1   8   9        0.14        4.76      4.21 o 
   2   8   9      172.45      159.50     17.56 o 
   3   8   9       61.27       68.08     17.15 o 
   4   8   9      161.39      215.07     49.17 o 
   5   8   9       14.21       18.32     15.87 o 
 -10   9   9       16.62        9.94      5.86 o 
  -9   9   9        2.66        5.42      5.71 o 
  -8   9   9        0.91       11.00      9.96 o 
  -7   9   9       89.59       67.32     33.33 o 
  -6   9   9       13.75       10.77      8.91 o 
  -5   9   9     1055.45      908.88     64.51 o 
  -4   9   9      338.09      401.19     57.32 o 
  -3   9   9       17.98       19.56      5.96 o 
  -2   9   9       24.74       31.93      6.70 o 
  -1   9   9        0.28        1.11      4.67 o 
   0   9   9       14.60       19.97      4.20 o 
   1   9   9        8.74        8.37      4.75 o 
   2   9   9       28.51       26.05      5.71 o 
   3   9   9       42.17       41.46     11.44 o 
   4   9   9      506.98      843.53    193.41 o 
  -9  10   9      303.69      292.12     38.87 o 
  -8  10   9       37.99       32.80     10.82 o 
  -7  10   9      772.19      794.47    177.55 o 
  -6  10   9       12.76        5.20      8.18 o 
  -5  10   9      896.73     1020.62    217.51 o 
  -4  10   9      443.93      516.92    127.33 o 
  -3  10   9       70.17       79.41     20.96 o 
  -2  10   9      103.85      115.90     11.56 o 
  -1  10   9      544.51      718.52     42.79 o 
   0  10   9       23.62       24.19      4.95 o 
   1  10   9      505.43      498.03     51.12 o 
   2  10   9       56.39       33.57     31.22 o 
   3  10   9      250.78      221.86     86.42 o 
  -8  11   9      116.58       95.44     22.78 o 
  -7  11   9      128.65      104.93     27.56 o 
  -6  11   9       53.98       23.87      9.20 o 
  -5  11   9        0.19        6.90     11.25 o 
  -4  11   9       88.60      104.35     28.61 o 
  -3  11   9        0.18       -1.52      3.88 o 
  -2  11   9       88.04       75.67     13.92 o 
  -1  11   9       12.29       18.08      3.76 o 
   0  11   9        1.89        4.38      3.94 o 
   1  11   9       15.99       21.12      5.43 o 
   2  11   9       60.63       91.10     22.74 o 
  -5  12   9      389.52      478.36     67.05 o 
  -4  12   9       32.77       35.47      7.23 o 
  -3  12   9       20.98       23.18      5.58 o 
  -2  12   9       96.23      136.96     17.53 o 
  -1  12   9      124.55      172.37     16.65 o 
   0  12   9        0.62        6.01      2.56 o 
 -12   0  10      209.95      228.36     29.04 o 
 -10   0  10      164.95      113.52    168.38 o 
  -4   0  10      132.04      137.29     27.27 o 
  -2   0  10     1325.03     1596.21    208.13 o 
   0   0  10      351.15      376.13     38.80 o 
   2   0  10     1240.24     1374.61    109.89 o 
   4   0  10      699.78      701.24     31.34 o 
   6   0  10      127.23      108.18     17.61 o 
 -13   1  10      140.88      168.77     37.16 o 
 -12   1  10       12.67       10.66      5.16 o 
 -11   1  10      987.73     1104.82    115.69 o 
 -10   1  10     1151.23     1517.65     66.60 o 
  -9   1  10       25.82       23.87     11.71 o 
  -8   1  10      134.73      122.24     22.83 o 
  -7   1  10        5.09        3.61      3.68 o 
  -6   1  10     1716.93     1667.64    103.91 o 
  -5   1  10      129.41      102.12     13.20 o 
  -4   1  10      100.42       71.30      6.57 o 
  -3   1  10     1278.26     1182.78     48.68 o 
  -2   1  10      587.88      565.60     22.48 o 
  -1   1  10        8.07        8.96      2.69 o 
   0   1  10      137.37      188.56     15.77 o 
   1   1  10       93.89       95.41      5.34 o 
   2   1  10       85.03       86.02      8.17 o 
   3   1  10       50.70       64.62     11.26 o 
   4   1  10        5.28        3.14      3.50 o 
   5   1  10       43.13       48.84      9.50 o 
   6   1  10      399.02      412.29     23.51 o 
   7   1  10      194.68      205.17     18.37 o 
 -13   2  10      421.63      619.99    257.23 o 
 -12   2  10        0.25       11.31     22.37 o 
 -11   2  10      721.85      694.65    106.00 o 
 -10   2  10       65.67       49.94     15.71 o 
  -9   2  10      258.97      222.99     23.11 o 
  -8   2  10      269.12      255.22     34.08 o 
  -7   2  10        5.18        4.14      2.62 o 
  -6   2  10       32.24       21.02      3.87 o 
  -5   2  10      291.89      234.69     36.27 o 
  -4   2  10        0.04        5.12      2.83 o 
  -3   2  10      870.04      858.70     47.01 o 
  -2   2  10     1362.40     1365.94     46.29 o 
  -1   2  10      768.49      739.25     26.48 o 
   0   2  10     2736.61     2481.62     29.29 o 
   1   2  10      711.65      781.31     32.39 o 
   2   2  10      204.68      233.47     22.12 o 
   3   2  10      521.68      598.38     31.07 o 
   4   2  10      516.32      546.92     34.95 o 
   5   2  10      264.54      290.19     23.55 o 
   6   2  10       12.87       14.73      4.19 o 
   7   2  10       36.21       37.71     10.70 o 
 -13   3  10      538.86      407.82    113.21 o 
 -12   3  10      564.58      553.27     58.60 o 
 -11   3  10       36.13       24.18      7.83 o 
 -10   3  10      327.57      300.22     43.89 o 
  -9   3  10        2.76        2.27      7.82 o 
  -8   3  10      257.87      216.74     20.04 o 
  -7   3  10     1108.31     1376.53    119.96 o 
  -6   3  10      295.84      253.34     39.72 o 
  -5   3  10     1704.55     1789.51     23.26 o 
  -4   3  10       20.98       15.67      3.37 o 
  -3   3  10       57.80       61.17      3.86 o 
  -2   3  10      445.24      481.14     18.67 o 
  -1   3  10     1241.19     1345.98     48.58 o 
   0   3  10        0.03        0.62      1.67 o 
   1   3  10      730.22      755.56     30.48 o 
   2   3  10       61.40       74.13      7.29 o 
   3   3  10      199.74      175.09     24.03 o 
   4   3  10      115.21      136.13     17.92 o 
   5   3  10       49.63       53.20      9.57 o 
   6   3  10      227.98      213.70     36.10 o 
   7   3  10      187.46      193.66     33.45 o 
 -13   4  10      209.02       35.62     73.76 o 
 -12   4  10      194.44       41.41     95.52 o 
 -11   4  10      629.62      624.36     50.23 o 
 -10   4  10      828.30      771.75    114.78 o 
  -9   4  10       20.28       13.63      5.01 o 
  -8   4  10      327.92      256.48     46.19 o 
  -7   4  10     1828.20     2236.81    164.96 o 
  -6   4  10      763.72      723.74     15.32 o 
  -5   4  10      790.67      660.66     51.78 o 
  -4   4  10      252.09      254.50     17.63 o 
  -3   4  10       20.03       23.43      4.94 o 
  -2   4  10      253.30      256.39     17.58 o 
  -1   4  10       47.46       48.66      9.75 o 
   0   4  10      383.05      329.62     38.84 o 
   1   4  10     3221.91     3650.30    263.54 o 
   2   4  10       97.39       89.90     16.36 o 
   3   4  10        8.18        6.89      7.59 o 
   4   4  10       24.45       42.66      9.67 o 
   5   4  10        0.06       15.99     25.38 o 
   6   4  10      107.88      121.74     32.23 o 
 -12   5  10       11.19       11.66      9.69 o 
 -11   5  10      197.30      111.52     40.35 o 
 -10   5  10      344.06      190.53     54.79 o 
  -9   5  10      133.74       35.50     48.40 o 
  -8   5  10      466.60      293.95    108.63 o 
  -7   5  10       81.16       16.84     25.38 o 
  -6   5  10      136.14      198.27     42.33 o 
  -5   5  10      880.69      777.40    134.46 o 
  -4   5  10      532.90      614.95     73.71 o 
  -3   5  10      151.81      154.24     17.11 o 
  -2   5  10      387.68      336.61     42.37 o 
  -1   5  10     3807.16     3555.97    219.38 o 
   0   5  10       34.93       36.27      6.61 o 
   1   5  10     1131.00     1255.05     34.35 o 
   2   5  10      174.41      183.08     21.56 o 
   3   5  10     1203.52     1620.82    398.26 o 
   4   5  10      100.78       74.46     26.23 o 
   5   5  10      578.29      768.01     39.42 o 
   6   5  10      127.45      179.50     24.51 o 
 -12   6  10        7.76        8.34      2.53 o 
 -11   6  10     1009.14      845.24    106.43 o 
 -10   6  10       23.62       18.29      6.36 o 
  -9   6  10        1.70       14.87      8.11 o 
  -8   6  10      220.06      201.65     28.18 o 
  -7   6  10      835.72      754.78     31.98 o 
  -6   6  10       28.71       49.91     25.44 o 
  -5   6  10      837.20      918.92    195.71 o 
  -4   6  10       17.81       17.19      7.04 o 
  -3   6  10      291.67      269.79     16.66 o 
  -2   6  10      218.76      232.46     15.93 o 
  -1   6  10        0.12        4.29      5.17 o 
   0   6  10     1566.58     1555.15     46.89 o 
   1   6  10        0.05        3.92      3.88 o 
   2   6  10      220.21      232.25     27.88 o 
   3   6  10      136.12      236.06     31.02 o 
   4   6  10      111.77      168.57     37.32 o 
   5   6  10      372.91      870.77    194.34 o 
 -11   7  10      206.50      233.06     33.94 o 
 -10   7  10       12.69       20.67      8.98 o 
  -9   7  10      323.84      295.78     48.80 o 
  -8   7  10       67.66       82.17     16.68 o 
  -7   7  10       33.01       31.25     23.55 o 
  -6   7  10       20.71       27.81      6.10 o 
  -5   7  10      497.58      392.13     55.51 o 
  -4   7  10       29.25       26.82      7.24 o 
  -3   7  10        9.29       14.22      7.30 o 
  -2   7  10      172.80      205.11     12.43 o 
  -1   7  10     1041.13     1115.50     55.10 o 
   0   7  10      118.61      112.06      6.91 o 
   1   7  10       96.84      113.47     14.69 o 
   2   7  10        7.19        8.35      3.96 o 
   3   7  10      205.30      343.55     58.42 o 
   4   7  10        0.12        5.33      7.31 o 
   5   7  10       69.15       89.23     27.19 o 
 -10   8  10      431.08      488.83    124.01 o 
  -9   8  10        0.08       15.29     11.06 o 
  -8   8  10        0.94       12.13      5.87 o 
  -7   8  10      258.39      307.71     54.23 o 
  -6   8  10       71.09       58.29     16.61 o 
  -5   8  10      720.21      627.31     59.82 o 
  -4   8  10      601.50      668.17     27.82 o 
  -3   8  10      122.19       95.70     20.90 o 
  -2   8  10       13.16       13.38      4.75 o 
  -1   8  10      111.95       79.86      8.79 o 
   0   8  10      305.41      369.83     22.98 o 
   1   8  10       67.86       88.74     18.12 o 
   2   8  10        0.87        7.37      5.31 o 
   3   8  10        9.25       12.81      6.79 o 
   4   8  10      276.44      423.39     81.07 o 
  -9   9  10        0.76       10.83     13.33 o 
  -8   9  10       60.99       40.22     12.29 o 
  -7   9  10      494.14      474.75     37.17 o 
  -6   9  10       95.82       77.05     16.95 o 
  -5   9  10       12.87       31.20     11.56 o 
  -4   9  10       14.07       10.59      8.71 o 
  -3   9  10       30.52       41.94     10.75 o 
  -2   9  10        0.11        4.99      4.15 o 
  -1   9  10      154.50      184.02     14.53 o 
   0   9  10        8.78        5.68      3.99 o 
   1   9  10       15.56       23.16      6.81 o 
   2   9  10        5.40        8.79      4.14 o 
   3   9  10       10.82       19.74     12.34 o 
  -8  10  10        0.78       13.64      9.56 o 
  -7  10  10       14.67        3.75      6.34 o 
  -6  10  10       37.61       36.95     18.63 o 
  -5  10  10      102.55       66.97     21.23 o 
  -4  10  10      108.41      108.66     19.84 o 
  -3  10  10      115.77      156.35     14.88 o 
  -2  10  10      283.63      362.83     29.79 o 
  -1  10  10        3.53        2.91      2.36 o 
   0  10  10       33.25       31.76      7.81 o 
   1  10  10        1.67        0.28      5.03 o 
   2  10  10        0.06        3.65      5.29 o 
  -6  11  10      340.67      362.07     36.61 o 
  -5  11  10      110.92      125.96     33.47 o 
  -4  11  10      111.31      144.25     27.05 o 
  -3  11  10        3.81        5.56      3.12 o 
  -2  11  10      205.73      345.15     30.31 o 
  -1  11  10       27.88       32.31      8.37 o 
   0  11  10       22.25       16.63      5.14 o 
 -13   0  11       91.66       14.26      9.72 o 
 -11   0  11     2282.32     4293.46    130.12 o 
  -9   0  11      309.26      204.76     27.19 o 
  -7   0  11     1724.02     2610.28    455.20 o 
  -5   0  11      180.27      109.55    106.14 o 
  -3   0  11      462.07      475.08     31.96 o 
  -1   0  11     3111.75     3079.85    411.30 o 
   1   0  11      915.20      957.00    188.81 o 
   3   0  11      315.59      356.95     14.56 o 
   5   0  11      794.66     1008.13     47.94 o 
 -13   1  11       32.83       12.63     28.93 o 
 -12   1  11       25.05       12.88     12.80 o 
 -11   1  11       87.89       49.78     16.81 o 
 -10   1  11        5.93        6.29      4.58 o 
  -9   1  11      177.21      165.97     76.43 o 
  -8   1  11        6.98        8.42      3.71 o 
  -7   1  11      572.03      537.53     51.24 o 
  -6   1  11      495.07      486.69     22.05 o 
  -5   1  11       97.42       81.35      8.66 o 
  -4   1  11      213.46      215.58     13.60 o 
  -3   1  11      643.93      674.89     19.69 o 
  -2   1  11       78.66       71.53      4.26 o 
  -1   1  11       92.05       98.79     10.98 o 
   0   1  11      593.17      668.32     33.94 o 
   1   1  11      120.84      141.68     10.29 o 
   2   1  11      157.94      166.03      6.50 o 
   3   1  11        9.34       15.90      4.82 o 
   4   1  11      899.86     1151.40     49.26 o 
   5   1  11        0.29        4.52     13.46 o 
   6   1  11        6.15        8.70      6.14 o 
 -13   2  11        9.29        5.76     14.64 o 
 -12   2  11      753.32      711.60    210.88 o 
 -11   2  11       60.99       28.21     12.86 o 
 -10   2  11      699.69      649.67     82.41 o 
  -9   2  11       13.57        2.72      4.99 o 
  -8   2  11      122.67       96.59     16.76 o 
  -7   2  11      746.57      687.30     27.84 o 
  -6   2  11      149.97      134.39     28.61 o 
  -5   2  11      230.86      172.38     33.07 o 
  -4   2  11      152.90      109.86     11.75 o 
  -3   2  11       31.96       35.23      4.76 o 
  -2   2  11      164.81      166.81      8.54 o 
  -1   2  11       75.48       77.09      4.65 o 
   0   2  11       10.34        9.39      4.71 o 
   1   2  11      298.73      323.41     13.94 o 
   2   2  11      165.71      177.96     18.59 o 
   3   2  11      136.81      165.09     22.82 o 
   4   2  11       34.73       39.66     10.97 o 
   5   2  11      241.73      326.93     25.58 o 
   6   2  11        0.78        3.64      5.21 o 
 -12   3  11       69.45       20.93     18.61 o 
 -11   3  11      511.40      514.62     29.24 o 
 -10   3  11      427.18      328.33     53.03 o 
  -9   3  11      789.70      869.87    101.90 o 
  -8   3  11       29.30       21.33      4.21 o 
  -7   3  11      603.14      596.92     52.80 o 
  -6   3  11      331.48      311.96     29.23 o 
  -5   3  11        0.12        6.00      3.21 o 
  -4   3  11     1639.30     1571.49    250.90 o 
  -3   3  11       19.86       21.86      3.53 o 
  -2   3  11        5.07        4.08      3.51 o 
  -1   3  11      966.32      986.23     88.41 o 
   0   3  11      730.70      694.82     92.14 o 
   1   3  11      102.01      115.61     15.40 o 
   2   3  11      366.35      412.68     57.78 o 
   3   3  11      123.61      149.94     33.83 o 
   4   3  11      272.09      410.83     74.98 o 
   5   3  11       24.74       28.15     10.84 o 
 -12   4  11        6.39        2.16      6.92 o 
 -11   4  11      610.68      679.38     86.55 o 
 -10   4  11      259.95      201.60     54.57 o 
  -9   4  11      369.39      224.64     20.72 o 
  -8   4  11      127.10       83.23     23.46 o 
  -7   4  11      341.80      250.92     73.69 o 
  -6   4  11     2292.10     2755.67     38.54 o 
  -5   4  11      805.00      674.60    123.60 o 
  -4   4  11     3219.76     3857.14    174.59 o 
  -3   4  11      421.84      352.86     73.38 o 
  -2   4  11        0.30       14.09      5.71 o 
  -1   4  11      160.13      159.15     11.82 o 
   0   4  11      670.76      624.66     52.15 o 
   1   4  11       29.82       24.12      6.40 o 
   2   4  11      166.27      257.84     25.63 o 
   3   4  11       21.04       20.67      6.77 o 
   4   4  11        0.01       -1.33      3.89 o 
   5   4  11       13.57       21.13     19.04 o 
 -12   5  11      159.82      190.71     39.31 o 
 -11   5  11        0.20       -2.82      9.68 o 
 -10   5  11      277.95      249.18     29.65 o 
  -9   5  11       71.53       83.52     25.38 o 
  -8   5  11      110.32      101.78     27.37 o 
  -7   5  11      346.49      328.46     26.05 o 
  -6   5  11        0.31        1.06      9.98 o 
  -5   5  11      421.22      383.07     79.76 o 
  -4   5  11      363.72      353.33     28.71 o 
  -3   5  11       24.74       22.74      5.44 o 
  -2   5  11       72.78       65.23     12.32 o 
  -1   5  11       17.32       22.25      5.37 o 
   0   5  11       22.49       18.70      5.24 o 
   1   5  11      334.16      366.44     29.93 o 
   2   5  11      118.14      120.91      8.30 o 
   3   5  11       74.34       80.68     12.81 o 
   4   5  11        7.90       11.55      7.41 o 
   5   5  11       44.86       55.41     19.49 o 
 -11   6  11      319.77      299.66     59.15 o 
 -10   6  11     1686.36     1390.72    118.97 o 
  -9   6  11        9.53       17.90      9.32 o 
  -8   6  11     1004.70      950.14    102.12 o 
  -7   6  11      347.22      310.63     26.79 o 
  -6   6  11      169.97      187.29     42.18 o 
  -5   6  11      214.20      215.32     51.85 o 
  -4   6  11     2038.85     2283.35    276.56 o 
  -3   6  11        7.05        7.10      3.17 o 
  -2   6  11      352.94      355.53     33.24 o 
  -1   6  11       58.21       48.44     11.56 o 
   0   6  11      716.71      753.40     31.98 o 
   1   6  11       16.48        9.16      4.66 o 
   2   6  11       77.63       90.82     22.21 o 
   3   6  11        2.96        8.10     10.31 o 
   4   6  11       16.06       14.65      6.84 o 
 -11   7  11       80.51       39.75     13.23 o 
 -10   7  11       88.78       59.85     20.03 o 
  -9   7  11       85.67      109.98     45.79 o 
  -8   7  11        9.65        4.51     10.22 o 
  -7   7  11      756.15      810.62     68.86 o 
  -6   7  11     1056.46     1085.75    210.18 o 
  -5   7  11     1181.55     1126.06     55.89 o 
  -4   7  11       59.36       74.03     16.21 o 
  -3   7  11        3.90        8.11      3.19 o 
  -2   7  11       24.88       25.13      6.86 o 
  -1   7  11      686.39      775.09     56.52 o 
   0   7  11       14.20       11.59      3.90 o 
   1   7  11      154.18      180.06     30.26 o 
   2   7  11      105.58      135.61     15.25 o 
   3   7  11       37.24       52.20     20.19 o 
 -10   8  11        7.60       10.75      9.05 o 
  -9   8  11        8.74       19.16      6.59 o 
  -8   8  11       87.94       70.05     28.64 o 
  -7   8  11        0.04       12.44      5.82 o 
  -6   8  11      113.10      119.80     32.04 o 
  -5   8  11      197.78      176.41     34.80 o 
  -4   8  11      261.82      291.87     25.53 o 
  -3   8  11       56.97       63.31     18.53 o 
  -2   8  11       46.60       58.22     10.56 o 
  -1   8  11      335.21      370.31     20.19 o 
   0   8  11        0.04       -0.95      4.72 o 
   1   8  11      130.32      177.43     13.74 o 
   2   8  11        5.70        3.95      7.60 o 
   3   8  11       31.68       43.68     14.51 o 
  -8   9  11       79.54       79.70     24.71 o 
  -7   9  11      247.72      300.65     69.89 o 
  -6   9  11       83.68       89.47     19.12 o 
  -5   9  11       58.98       56.94     12.93 o 
  -4   9  11      237.26      233.70     38.67 o 
  -3   9  11       86.07      110.51      9.48 o 
  -2   9  11       23.70       20.35      4.76 o 
  -1   9  11      206.63      220.23     14.83 o 
   0   9  11      390.68      490.76     48.32 o 
   1   9  11       43.59       56.90     16.82 o 
  -7  10  11       29.81       20.63     13.16 o 
  -6  10  11        1.29        7.84      9.73 o 
  -5  10  11       26.56       41.52     11.84 o 
  -4  10  11      231.83      320.10     25.83 o 
  -3  10  11      218.92      331.65     14.29 o 
  -2  10  11        2.51        4.93      5.94 o 
  -1  10  11       38.37       66.81     14.87 o 
   0  10  11       85.74      121.11     11.08 o 
 -12   0  12       64.72       66.03     27.95 o 
 -10   0  12      269.35      128.39    123.87 o 
  -8   0  12       75.53       58.24     32.46 o 
  -6   0  12        7.51       17.42     14.93 o 
  -4   0  12       75.95       66.51     12.74 o 
  -2   0  12      108.23      134.62      6.03 o 
   0   0  12     1147.62     1493.24    209.39 o 
   2   0  12     1262.85     1754.06    143.99 o 
   4   0  12      160.66      168.43     22.87 o 
 -12   1  12        9.37       -3.13      6.45 o 
 -11   1  12        0.84       -0.98      4.79 o 
 -10   1  12      591.70      653.24    110.21 o 
  -9   1  12      284.83      223.89    184.39 o 
  -8   1  12       90.93       84.81     23.23 o 
  -7   1  12      348.08      513.44    103.96 o 
  -6   1  12     2062.95     2206.51    133.79 o 
  -5   1  12      370.48      296.22     33.76 o 
  -4   1  12     1054.63     1188.04     28.42 o 
  -3   1  12      279.67      336.97     33.53 o 
  -2   1  12      412.36      474.51     41.55 o 
  -1   1  12      548.60      618.95     47.69 o 
   0   1  12     1149.66     1430.47     79.18 o 
   1   1  12      118.74      159.91     16.81 o 
   2   1  12       96.88      112.55      9.34 o 
   3   1  12      112.05      148.55      8.38 o 
   4   1  12       73.16       81.07      6.48 o 
 -12   2  12      641.34      793.83    166.77 o 
 -11   2  12      195.63      213.34     86.46 o 
 -10   2  12      266.59      199.05     16.81 o 
  -9   2  12      692.42      583.50     31.03 o 
  -8   2  12      169.94      132.54     14.61 o 
  -7   2  12      122.87       93.90     19.72 o 
  -6   2  12       23.78       13.31      5.00 o 
  -5   2  12      299.83      250.51     21.50 o 
  -4   2  12      907.15     1024.47     41.02 o 
  -3   2  12     1179.89     1155.47     57.67 o 
  -2   2  12       39.45       59.07      5.05 o 
  -1   2  12      977.98      953.70     43.83 o 
   0   2  12      333.97      340.52     34.39 o 
   1   2  12       65.48       92.37     19.19 o 
   2   2  12      158.74      220.81     24.76 o 
   3   2  12      112.39      165.04     27.48 o 
   4   2  12      233.93      326.17     30.87 o 
 -12   3  12      541.48      498.71     64.29 o 
 -11   3  12        5.37       -0.20      4.15 o 
 -10   3  12      225.52      125.44     43.29 o 
  -9   3  12       43.87       41.15     13.03 o 
  -8   3  12        7.16        6.74      4.08 o 
  -7   3  12       75.99       69.34     15.01 o 
  -6   3  12      317.60      268.39     21.48 o 
  -5   3  12      274.88      195.18     24.86 o 
  -4   3  12      165.98      175.98     12.45 o 
  -3   3  12      426.44      437.22     19.06 o 
  -2   3  12      233.66      218.47     12.02 o 
  -1   3  12      671.70      677.44     38.64 o 
   0   3  12        0.72        1.77      4.37 o 
   1   3  12      113.94      135.63     11.84 o 
   2   3  12        4.13        4.42      3.59 o 
   3   3  12       39.89       61.08     13.43 o 
   4   3  12       46.71       61.26     24.46 o 
 -11   4  12      117.54       57.24     56.82 o 
 -10   4  12      595.61      451.89     36.67 o 
  -9   4  12       19.90       11.93      7.24 o 
  -8   4  12        9.98       11.13      5.49 o 
  -7   4  12      323.14      300.70     28.45 o 
  -6   4  12      288.55      254.84     30.88 o 
  -5   4  12        7.14        4.03      5.12 o 
  -4   4  12        9.70       10.24      4.52 o 
  -3   4  12      566.35      596.37     55.06 o 
  -2   4  12      133.58      128.79     13.65 o 
  -1   4  12       24.17       16.72      6.61 o 
   0   4  12      130.73      178.19     19.77 o 
   1   4  12        7.45       18.15      6.75 o 
   2   4  12        1.84       15.43      6.13 o 
   3   4  12       58.74       74.33     19.09 o 
   4   4  12        0.68        3.12      9.32 o 
 -11   5  12      871.18      764.97     66.66 o 
 -10   5  12       91.12       94.87     20.62 o 
  -9   5  12      356.97      343.84     37.01 o 
  -8   5  12      151.90      177.23     26.22 o 
  -7   5  12       15.15        2.87     18.34 o 
  -6   5  12       54.07       54.96     16.69 o 
  -5   5  12       10.17       19.84      9.46 o 
  -4   5  12        2.27        4.42      4.93 o 
  -3   5  12       99.83      116.68     30.88 o 
  -2   5  12      462.89      535.77     36.18 o 
  -1   5  12      592.41      709.68     19.11 o 
   0   5  12       10.76       15.07      6.32 o 
   1   5  12      693.07      800.80    141.94 o 
   2   5  12      106.73      132.24     28.56 o 
   3   5  12        2.43       10.15      6.46 o 
 -10   6  12      402.15      408.76     43.96 o 
  -9   6  12       65.11       68.37     16.57 o 
  -8   6  12       96.46       67.11     17.60 o 
  -7   6  12       60.21       67.95     31.41 o 
  -6   6  12        4.91        4.07      5.82 o 
  -5   6  12       15.00       32.81     10.64 o 
  -4   6  12      243.35      304.14     22.37 o 
  -3   6  12        7.68       14.74      6.20 o 
  -2   6  12        6.11        7.53      3.76 o 
  -1   6  12        3.90        3.21      3.28 o 
   0   6  12      125.41      134.91     19.66 o 
   1   6  12        1.29       -3.05      6.16 o 
   2   6  12       21.63       24.78      8.13 o 
   3   6  12       17.59       17.56      8.50 o 
 -10   7  12        9.30        5.80      7.48 o 
  -9   7  12        1.63       13.63     18.54 o 
  -8   7  12      130.57      220.45     28.81 o 
  -7   7  12        9.90        8.86     10.33 o 
  -6   7  12       34.79       33.87     18.69 o 
  -5   7  12      245.47      309.92     42.71 o 
  -4   7  12       15.98       20.14      5.41 o 
  -3   7  12       20.71       31.09      9.10 o 
  -2   7  12        2.28        5.72      3.48 o 
  -1   7  12        9.68       10.58      3.62 o 
   0   7  12       11.75        8.91      5.79 o 
   1   7  12       67.51       71.87     19.56 o 
   2   7  12       91.19      113.94     14.40 o 
  -8   8  12      126.18      114.38     23.66 o 
  -7   8  12      141.03      125.09     25.06 o 
  -6   8  12      211.45      229.56     45.12 o 
  -5   8  12      316.00      311.47     31.60 o 
  -4   8  12       17.06       20.97      5.55 o 
  -3   8  12       44.19       49.26     10.36 o 
  -2   8  12       37.58       37.86      7.87 o 
  -1   8  12       43.80       49.13     12.86 o 
   0   8  12      466.54      583.19     43.77 o 
   1   8  12       38.33       59.13     16.30 o 
  -7   9  12        9.30       13.60      9.52 o 
  -6   9  12      166.58      158.25     33.36 o 
  -5   9  12        1.56        4.02      7.98 o 
  -4   9  12      695.50      966.45    131.41 o 
  -3   9  12      345.31      470.63     70.15 o 
  -2   9  12       10.39       11.92      5.98 o 
  -1   9  12       21.40       28.91      9.74 o 
 -11   0  13      602.93      516.95    117.55 o 
  -9   0  13      895.24     1205.09    430.05 o 
  -7   0  13      527.20      643.03    109.46 o 
  -5   0  13       97.08       97.77     34.96 o 
  -3   0  13       42.83       38.01     11.07 o 
  -1   0  13      139.88      158.19     21.19 o 
   1   0  13      623.66      862.50    143.84 o 
   3   0  13      131.75      143.81     16.95 o 
 -11   1  13       79.46       34.00     27.24 o 
 -10   1  13     1806.37     2013.49     93.15 o 
  -9   1  13      267.86      281.44     52.21 o 
  -8   1  13      190.22      213.13     69.87 o 
  -7   1  13      275.89      346.70     91.09 o 
  -6   1  13      208.37      259.33     78.88 o 
  -5   1  13      671.82      758.30    264.18 o 
  -4   1  13     1076.94     1320.09     24.53 o 
  -3   1  13       29.85       33.37      5.83 o 
  -2   1  13      330.10      378.32     38.86 o 
  -1   1  13       30.41       38.64      8.40 o 
   0   1  13      206.53      247.89     28.21 o 
   1   1  13      527.29      677.33     83.45 o 
   2   1  13      219.67      335.82     34.51 o 
   3   1  13        1.90        4.91      4.60 o 
 -11   2  13      380.11      420.27    204.68 o 
 -10   2  13       46.50       27.58     26.83 o 
  -9   2  13      425.57      340.10     57.13 o 
  -8   2  13       24.48       25.28      5.75 o 
  -7   2  13      170.01      180.80     27.86 o 
  -6   2  13     1055.41      898.62     43.43 o 
  -5   2  13      984.41     1013.91    177.84 o 
  -4   2  13       74.99       69.31     13.56 o 
  -3   2  13      248.28      281.93     22.74 o 
  -2   2  13       85.68       96.45     17.64 o 
  -1   2  13       46.01       62.38      7.64 o 
   0   2  13       80.55       88.36      8.78 o 
   1   2  13       15.11       10.40      5.54 o 
   2   2  13        0.17        8.94      7.28 o 
   3   2  13       64.39       90.93     16.48 o 
 -11   3  13        7.28        6.93      5.76 o 
 -10   3  13      334.89      357.89     80.72 o 
  -9   3  13      214.18      189.66     19.83 o 
  -8   3  13        8.37        5.14      7.11 o 
  -7   3  13       33.47       21.07     17.84 o 
  -6   3  13      172.72      162.82     41.48 o 
  -5   3  13      238.42      256.25     32.58 o 
  -4   3  13      117.98      160.28     17.92 o 
  -3   3  13     1974.94     2251.67    169.60 o 
  -2   3  13      129.50      125.90      9.10 o 
  -1   3  13       30.46       43.12     12.32 o 
   0   3  13      194.22      251.90     19.91 o 
   1   3  13       45.24       59.84     10.09 o 
   2   3  13      449.47      628.32     26.63 o 
 -10   4  13      157.01      141.98     34.44 o 
  -9   4  13      370.56      366.13     28.48 o 
  -8   4  13      513.57      542.52     41.89 o 
  -7   4  13      156.28      156.48     33.84 o 
  -6   4  13        6.44        5.26      6.57 o 
  -5   4  13       24.10       11.29      9.72 o 
  -4   4  13      805.33      951.90     72.80 o 
  -3   4  13       23.41       26.33      6.16 o 
  -2   4  13        0.41       -0.51      3.82 o 
  -1   4  13       74.64       61.15     13.65 o 
   0   4  13      662.33      842.59     97.40 o 
   1   4  13      175.97      192.90     14.35 o 
   2   4  13       94.99      158.29     20.01 o 
 -10   5  13       33.08       26.16     15.78 o 
  -9   5  13       94.54       86.56     17.79 o 
  -8   5  13       32.02       21.71      7.92 o 
  -7   5  13        5.25       12.03      9.26 o 
  -6   5  13        6.46       13.04     12.14 o 
  -5   5  13        1.45       15.15      7.65 o 
  -4   5  13       66.84       85.92     15.82 o 
  -3   5  13      195.99      225.74     16.44 o 
  -2   5  13       13.50        8.22      4.01 o 
  -1   5  13        3.96        5.24      2.46 o 
   0   5  13       58.46       81.97     21.30 o 
   1   5  13        0.42        1.58      5.75 o 
  -9   6  13       14.29       20.67     24.16 o 
  -8   6  13      618.33      680.48     77.26 o 
  -7   6  13      110.86      108.69     24.08 o 
  -6   6  13      607.47     1000.55     73.03 o 
  -5   6  13      115.45      133.83     30.77 o 
  -4   6  13     1549.53     2395.42     93.53 o 
  -3   6  13        7.70        7.74      3.87 o 
  -2   6  13       93.47      100.70     25.29 o 
  -1   6  13       33.95       23.84     10.39 o 
   0   6  13      961.97     1245.77     93.23 o 
   1   6  13       25.52       23.43      8.39 o 
  -8   7  13        3.59       -1.43     11.50 o 
  -7   7  13       59.99       62.19     18.02 o 
  -6   7  13        0.01        7.13      8.28 o 
  -5   7  13      131.74      155.20     32.35 o 
  -4   7  13      107.06      151.23     26.33 o 
  -3   7  13      278.77      370.96     33.63 o 
  -2   7  13      103.87      140.64     23.58 o 
  -1   7  13       62.43       79.45     24.67 o 
   0   7  13       16.15       24.49     10.29 o 
  -6   8  13      162.19      172.40     35.99 o 
  -5   8  13      137.70      149.25     30.12 o 
  -4   8  13       52.49       76.68     16.44 o 
  -3   8  13       10.53       13.62      5.09 o 
  -2   8  13        1.00        7.91      6.30 o 
 -10   0  14        7.40        7.16      5.12 o 
  -8   0  14      463.92      501.40     32.25 o 
  -6   0  14      116.74      113.07     23.64 o 
  -4   0  14       95.95      117.24      8.36 o 
  -2   0  14      651.96      612.84     49.02 o 
   0   0  14       10.30       19.33     11.35 o 
 -10   1  14        8.51        9.14      3.05 o 
  -9   1  14       39.24       52.40     24.96 o 
  -8   1  14      235.58      177.80     81.64 o 
  -7   1  14      115.00      100.97     72.75 o 
  -6   1  14       13.31       12.15     11.80 o 
  -5   1  14      127.50      131.77     50.27 o 
  -4   1  14       20.48       31.28      6.62 o 
  -3   1  14        0.31        1.31      2.13 o 
  -2   1  14       68.50       81.80      8.18 o 
  -1   1  14       30.72       32.49      8.64 o 
   0   1  14      517.28      667.90    142.35 o 
   1   1  14        0.29       10.89      5.40 o 
 -10   2  14      227.72      213.09    209.19 o 
  -9   2  14       68.60       75.18     78.77 o 
  -8   2  14      128.02      117.71    136.85 o 
  -7   2  14      541.93      466.23    514.15 o 
  -6   2  14       14.44       22.35     15.08 o 
  -5   2  14      935.28     1420.93    606.55 o 
  -4   2  14       17.38       21.52      6.18 o 
  -3   2  14      457.30      553.34     26.48 o 
  -2   2  14        2.83        1.59      3.49 o 
  -1   2  14       50.93       64.22     15.85 o 
   0   2  14      216.87      293.20     61.71 o 
   1   2  14      573.17      719.29    114.63 o 
 -10   3  14       22.20       12.60      5.56 o 
  -9   3  14       38.48       34.27     18.08 o 
  -8   3  14      106.38       89.80     20.21 o 
  -7   3  14      139.37      147.89     29.61 o 
  -6   3  14      821.03      948.31    102.88 o 
  -5   3  14       26.52       22.90      6.84 o 
  -4   3  14       29.46       43.17      8.26 o 
  -3   3  14        0.49        1.41      7.86 o 
  -2   3  14        6.75        5.43      4.63 o 
  -1   3  14        0.68        2.37      3.40 o 
   0   3  14       73.24       72.25     21.71 o 
  -9   4  14       27.21       21.37     17.76 o 
  -8   4  14        1.35       19.12     12.78 o 
  -7   4  14        8.47       13.69      9.28 o 
  -6   4  14       38.05       24.05     25.82 o 
  -5   4  14       31.02       20.51      9.90 o 
  -4   4  14      118.53      150.94     11.86 o 
  -3   4  14      340.81      435.75     19.68 o 
  -2   4  14      174.90      195.38      8.41 o 
  -1   4  14       39.11       37.32     14.64 o 
   0   4  14       20.11       16.49      5.41 o 
  -8   5  14       84.21       77.40     27.28 o 
  -7   5  14       80.22       82.01     21.31 o 
  -6   5  14      264.37      357.32     27.19 o 
  -5   5  14      343.73      385.12     50.48 o 
  -4   5  14        0.80        2.20      4.19 o 
  -3   5  14       25.88       27.89      8.52 o 
  -2   5  14        2.44        4.44      6.29 o 
  -1   5  14       56.78       62.93     15.92 o 
  -7   6  14      182.60      222.62     32.60 o 
  -6   6  14       86.89       67.11     15.89 o 
  -5   6  14       22.30       40.05     11.09 o 
  -4   6  14       35.82       64.87     13.33 o 
  -3   6  14      117.74      146.24     15.55 o 
  -2   6  14        4.09        6.58      3.93 o 
  -3   0  15       11.40        7.22      7.10 o 
  -1   0  15      874.02     1122.79    120.69 o 
  -8   1  15      175.09      164.15     75.54 o 
  -7   1  15       28.73       27.29     11.35 o 
  -6   1  15        3.58        6.07      7.02 o 
  -5   1  15       55.65       51.35     22.36 o 
  -4   1  15        0.09        2.23      3.17 o 
  -3   1  15      273.36      336.06     27.18 o 
  -8   2  15      333.72      360.06    289.50 o 
  -7   2  15       24.95       44.36     61.28 o 
  -6   2  15       89.44       85.92     82.82 o 
  -5   2  15      143.80      193.29     10.13 o 
  -4   2  15       21.94       22.45      7.41 o 
  -3   2  15      298.96      348.31     27.93 o 
  -2   2  15      135.08      176.48     22.33 o 
  -7   3  15      570.31      581.16     65.73 o 
  -6   3  15        6.33       10.97     11.47 o 
  -5   3  15       29.74       49.49     14.26 o 
  -4   3  15       51.90       63.37     13.08 o 
  -3   3  15      364.24      487.27     37.29 o 
  -6   4  15      404.03      503.46     45.17 o 
  -5   4  15       28.03       43.11      9.42 o 
  -4   4  15      198.19      341.56     44.86 o 
                                                 
